# Supplementary material for: Integrative Transcriptomic and Metabolomic Analyses Provide Insights into the Regulatory Basis of Streptomyces pactum Act12-Associated Root Development in Wheat
Source: Plants (Basel). 2026 May 8;15(10):1443. doi: 10.3390/plants15101443 (PMC13210950; doi:10.3390/plants15101443)
Supplement: Supplementary file 1 [file plants-15-01443-s001.zip]

Archive with 3 entries (2 files):
- Supporting Information/
- Supporting Information/Figure S1-S4.pdf
- Supporting Information/Table S1-S9.xlsx
