# Supplementary material for: Integrative Transcriptomic and Metabolomic Analyses Provide Insights into the Regulatory Basis of Streptomyces pactum Act12-Associated Root Development in Wheat
Source: Plants (Basel). 2026 May 8;15(10):1443. doi: 10.3390/plants15101443 (PMC13210950; doi:10.3390/plants15101443)
Supplement: Supplementary file 1 [file plants-15-01443-s001.zip › Supporting Information/Table S1-S9.xlsx]

## Sheet: Table S1
Table S1 Effects of Act12 on agronomic traits of wheat.
Treatment	Fresh weight (g)		Dry weight (g)		Total root length (cm)	Root surface area (cm2)	Root diameter (mm)	Number of root tips
	Above-ground part	Roots	Above-ground part	Roots
CK	0.334 ± 0.048	0.194 ± 0.028	0.066 ± 0.007	0.033 ± 0.002	435.97 ± 45.83	28.75 ± 3.68	3.03 ± 0.06	259.25 ± 32.17
Act12	1.440 ± 0.086**	0.462 ± 0.147**	0.188 ± 0.015**	0.076 ± 0.012**	630.50 ± 46.47*	49.81 ± 5.38*	4.06 ± 0.16**	432.00 ± 50.35*
P < 0.05 (*), P < 0.01(**)

## Sheet: Table S2
Table S2 Summary of read statistics from RNA-Seq
Sample ID	Clean Data	GC (%)	Q30 (%)	Mapped Reads (%)
CK1	10.56Gb	53.84	90.29	93.35
CK2	10.79Gb	53.76	90.06	92.85
CK3	10.68Gb	53.8	90.18	93.1
T1	10.37Gb	53.63	88.96	92.49
T2	10.33Gb	53.79	89.12	92.45
T3	10.35Gb	53.71	89.54	92.47

## Sheet: Table S3
Table S3 Genes used for qRT-PCR and their primer information
Genes	Primer	Forward/Reverse primer (5'-3')
EF (reference gene)	F	TGGTGTCATCAAGCCTGGTATGGT
	R	ACTCATGGTGCATCTCAACGGACT
TraesCS3D03G0648000	F	CGCAACAAGGATGGCTTCA
	R	TCAAGTGAGGCAGTGGTGTA
TraesCS4D03G0251000	F	GGAGCGTAAGAAGGAGAACAAC
	R	GCACCAAGAAGACCAGCATAC
TraesCS2A03G1032300	F	CGAAGCCGAATCCGATAAGC
	R	GTTGCCGTCACCGCCTAT
TraesCS3B03G1468100	F	ACCGCCTTGAGTTGAACCT
	R	CACCACCTTAGCCATGATGTC
TraesCS7D03G0077500	F	GCAGCCTACAATCTTCTCAACT
	R	TTACCGTCCTCATCCTTCGTT
TraesCS3A03G0810200	F	GAGGAGGAACTCGTTGGAAGA
	R	CGTTATTGAGAGTGCCGTAAGT
TraesCS2B03G0472500	F	CGAGCAGGAGGAGTTCTTCA
	R	TTGAGCAGCAGCACCATCT
TraesCS2A03G0353700	F	CGAGCAGGAGGAGTTCTTCA
	R	TTGAGCAGCAGCACCATCT

## Sheet: Table S4
Table S4 Integrated analysis of KEGG enrichment pathways for transcriptome and metabolome data.
#Pathway	ko_ID	DEG_in_Pathway|DEM_in_Pathway	AllGene_in_Pathway|AllMetabolite_in_Pathway	DEG_in_All_pathways|DEM_in_All_pathways	AllGene_in_All_pathways|AllMetabolite_in_All_pathways	Gene_id	KEGG_Orthology	Metabolite_id
Flavonoid biosynthesis	ko00941	98|3	759|15	4441|144	63516|350	TraesCS5B03G0841400;TraesCS5D03G0167600;TraesCS2B03G1278200;TraesCS4B03G0791700;TraesCS4D03G0709100;TraesCS5D03G0766600;TraesCS2B03G1333700;TraesCS5D03G1074400;TraesCS5B03G0841800;TraesCS1D03G1038800;TraesCS2B03G1517900;TraesCS2B03G1142500;TraesCS2B03G1291500;TraesCS6D03G0017700;TraesCS7A03G1225700;TraesCS5A03G0814200;TraesCS5D03G0537700;TraesCS7D03G1043300;TraesCS1A03G1079300;TraesCS2A03G1315800…	K13065+K22845+K08695+K13065+K13065+K13065+K22845+K00660+K13065+K05280+K08695+K13065+K22845+K13083+K13082+K13065+K13065+K13082+K05280+K08695+K13065+K22845+K13065+K13065+K08695+K00487+K13065+K08695+K05278+K00475+K13065+K08695+K22845+K13065+K08695+K22845+K13065+K13065+K22845+K22845+K13065+K08695+K05278+K13065+K08695+K22845+K00660+K00487+K05278+K22845+K08695+K13065+K13065+K01859+K05278+K08695+K08695+…	Naringin;Pinobanksin 3-Acetate;Trans-5-O-(p-Coumaroyl)shikimate
Flavone and flavonol biosynthesis	ko00944	9|1	150|11	4441|144	63516|350	TraesCS1D03G1038800;TraesCS6D03G0017700;TraesCS1A03G1079300;TraesCS1B03G1273800;TraesCS3D03G0264900;TraesCS2D03G1175600;TraesCS4A03G0676300;TraesCS3B03G0343800;TraesCS4D03G0102000	K05280+K13083+K05280+K05280+K22771+K13264+K13264+K22771+K13264	Vitexin-2"-O-Rhamnoside
Glycerolipid metabolism	ko00561	86|2	694|4	4441|144	63516|350	TraesCS7D03G0595300;TraesCS1D03G0417700;TraesCS1D03G0322900;TraesCS7D03G0055600;TraesCS4A03G0460700;TraesCS7D03G0145100;TraesCS3D03G0571200;TraesCS3A03G0873500;TraesCS1A03G0627000;TraesCS1A03G0736800;TraesCS7A03G1325200;TraesCS4B03G0234100;TraesCS2D03G0617100;TraesCS4D03G0591300;TraesCS2A03G0661500;TraesCS1D03G0528300;TraesCS3B03G0153400;TraesCS1D03G0587900;TraesCS2B03G0745700;TraesCS1D03G0676100…	K00655+K07407+K13508+K24189+K00128+K00679+K18693+K13508+K06118+K22920+K00679+K03715+K06119+K09480+K06119+K00901+K06119+K06118+K06119+K00002+K00679+K06119+K00901+K00002+K00679+K01054+K00679+K13508+K24189+K14085+K00679+K00901+K00128+K00679+K09480+K15728+K15918+K03715+K00679+K15728+K15728+K06119+K22920+K00679+K03715+K07407+K00679+K07407+K00679+K09480+K03715+K13508+K00679+K00128+K06118+K00901+K00128+…	Sn-Glycerol 3-Phosphate;Glucose 1-Phosphate
Galactose metabolism	ko00052	80|5	971|17	4441|144	63516|350	TraesCS1D03G0417700;TraesCS4B03G0795500;TraesCS7B03G0094300;TraesCS3D03G0619200;TraesCS4A03G0694400;TraesCS4A03G1005400;TraesCS5D03G0826000;TraesCS5A03G1228700;TraesCS3A03G0247900;TraesCS7A03G0315500;TraesCS2B03G0887800;TraesCS2B03G1297100;TraesCS7B03G0113700;TraesCS2B03G0528500;TraesCS2A03G1141000;TraesCS5A03G0236000;TraesCS4D03G0712400;TraesCS2B03G1488800;TraesCS2A03G0933700;TraesCS4A03G1005600…	K07407+K00850+K06617+K00850+K01835+K00850+K00850+K01193+K06617+K06617+K01785+K01193+K01193+K12309+K01193+K00850+K00850+K01193+K01193+K00850+K00850+K00850+K01785+K00850+K06617+K01193+K01187+K01193+K12447+K01193+K01193+K00844+K07407+K12309+K00850+K01785+K07407+K06617+K12447+K00850+K01193+K01193+K12309+K12309+K00850+K18819+K01187+K07407+K12309+K07407+K01193+K12309+K01193+K12309+K06617+K12309+K00850+…	D-Mannose;Dulcite;Galactose 1-Phosphate;D-Galactose;Glucose 1-Phosphate
Biotin metabolism	ko00780	8|2	89|2	4441|144	63516|350	TraesCS5D03G0427900;TraesCS2D03G0866400;TraesCS7A03G0379600;TraesCS7B03G0178200;TraesCS7D03G0834200;TraesCS5B03G0457800;TraesCS7D03G0364500;TraesCS5A03G0463300	K00208+K02372+K09458+K09458+K00208+K00208+K09458+K00208	Pimelic Acid;L-Lysine
Inositol phosphate metabolism	ko00562	74|2	523|3	4441|144	63516|350	TraesCS4A03G0577300;TraesCS4A03G0195500;TraesCS1A03G0760400;TraesCS3A03G0854900;TraesCS7A03G1275100;TraesCS2B03G0048800;TraesCS7A03G0617000;TraesCS3B03G0504500;TraesCS3A03G0161300;TraesCS1B03G0946400;TraesCS1B03G1063400;TraesCS4A03G0909300;TraesCS3A03G0628400;TraesCS2D03G1068700;TraesCS3A03G0096300;TraesCS2A03G1365200;TraesCS4B03G0629000;TraesCS4D03G0558300;TraesCS3D03G0783600;TraesCS3B03G0978800…	K18081+K18081+K24221+K01803+K01803+K00889+K01765+K18649+K01803+K00913+K00889+K01114+K20279+K00889+K18081+K00921+K01099+K01099+K01803+K01803+K18081+K10572+K00921+K00889+K00889+K24221+K21797+K18081+K01803+K24221+K01803+K18081+K01858+K01803+K20279+K00913+K01099+K00469+K00913+K01099+K24221+K05857+K01114+K01114+K00913+K21797+K10572+K00889+K01803+K01114+K18081+K01114+K00889+K24221+K00889+K18081+K00913+…	D-Glucose 6-Phosphate;D-Glucuronic Acid
alpha-Linolenic acid metabolism	ko00592	70|1	500|3	4441|144	63516|350	TraesCS1D03G0244200;TraesCS6A03G0462500;TraesCS1A03G0574900;TraesCS1A03G0037500;TraesCS2B03G0333600;TraesCS7D03G0396800;TraesCS2B03G1118000;TraesCS2D03G0642200;TraesCS1D03G0027100;TraesCS4B03G0166200;TraesCS3A03G0961100;TraesCS4B03G0241400;TraesCS2B03G0771100;TraesCS1A03G0037800;TraesCS6B03G1030800;TraesCS3B03G1099200;TraesCS1B03G0040200;TraesCS7D03G0396700LC;TraesCS5D03G1144900;TraesCS2A03G02423…	K16818+K01723+K16818+K05894+K16818+K05894+K22389+K00224+K05894+K16818+K08241+K18857+K00224+K05894+K10525+K08241+K05894+K05894+K00224+K16818+K16818+K08241+K16818+K01047+K16818+K05894+K01723+K05894+K10526+K00232+K01723+K10525+K16818+K00454+K00454+K16818+K16818+K18857+K05894+K16818+K01723+K16818+K22389+K01047+K16818+K16818+K16818+K05894+K05894+K00454+K01047+K16818+K05894+K00232+K18857+K16818+K18857+…	Traumatic Acid
Taurine and hypotaurine metabolism	ko00430	7|2	37|4	4441|144	63516|350	TraesCS4D03G0561600;TraesCS3A03G1214200;TraesCS2A03G0800600;TraesCS2D03G0740600;TraesCS3D03G1158300;TraesCS4B03G0632100;TraesCS2B03G0886100	K01580+K01580+K18592+K18592+K01580+K01580+K18592	L-Glutamic Acid;Taurocholic Acid
Cysteine and methionine metabolism	ko00270	69|7	909|11	4441|144	63516|350	TraesCS2A03G0869700;TraesCS3D03G0223900;TraesCS5D03G0697200LC;TraesCS4B03G0245200;TraesCS7B03G0751700;TraesCS7B03G1201000;TraesCS2D03G1137900LC;TraesCS4B03G0938300;TraesCS6B03G0996600;TraesCS4B03G0725700;TraesCS2B03G1435300;TraesCS2B03G0154800;TraesCS6D03G0285200;TraesCS5A03G1239900;TraesCS3A03G0233700;TraesCS6B03G1178100;TraesCS2A03G0110400LC;TraesCS6D03G0392900;TraesCS5A03G0730500;TraesCS2A03G0…	K01611+K01762+K13034+K08963+K14455+K05933+K00058+K00826+K05396+K00831+K00899+K01739+K01011+K00826+K01762+K00558+K01739+K01738+K13034+K01739+K05933+K01739+K00558+K00827+K00831+K00058+K00826+K00815+K00826+K05933+K01611+K00558+K23977+K01739+K00058+K01739+K01739+K01738+K00789+K01244+K00058+K08963+K01739+K00827+K01739+K00899+K00789+K00025+K01611+K01739+K00826+K00558+K05933+K01739+K01739+K00558+K00058+…	L-Aspartic Acid;L-Serine;1-Aminocyclopropane-1-Carboxylic Acid;5'-Methylthioadenosine;L-Homoserine;L-Homoserine-1;S-(5'-Adenosy)-L-homocysteine
Tryptophan metabolism	ko00380	67|4	1376|8	4441|144	63516|350	TraesCS2D03G0022100;TraesCS5D03G1073700;TraesCS4A03G0460700;TraesCS5D03G1073800;TraesCS2D03G0603700;TraesCS5A03G1011500;TraesCS2D03G1156900;TraesCS1A03G0829800;TraesCS5D03G0957800;TraesCS1A03G0829700;TraesCS2D03G0050400;TraesCS2B03G1370800;TraesCS4D03G0070300;TraesCS1A03G0816200;TraesCS3D03G0696100;TraesCS5B03G1058900;TraesCS2A03G0024200;TraesCS2B03G1370600;TraesCS5A03G1012000;TraesCS2B03G0074600…	K11816+K22588+K00128+K22588+K01426+K11817+K01593+K22588+K11817+K22588+K01426+K01593+K01426+K01593+K01593+K11817+K11816+K01593+K11817+K01426+K14085+K11817+K00128+K11817+K22588+K00626+K22588+K11817+K11816+K22588+K00626+K01426+K01426+K01426+K11816+K11817+K11816+K11816+K22588+K00128+K01426+K11816+K00382+K00128+K22588+K01426+K01426+K01593+K11817+K01593+K16903+K11816+K01593+K00626+K03781+K03781+K00128+…	Indole-3-Pyruvic Acid;L-Tryptophan;Xanthurenic Acid;2-Aminophenol
Purine metabolism	ko00230	67|3	747|11	4441|144	63516|350	TraesCS3D03G0590100;TraesCS7B03G1033800;TraesCS7D03G0292700;TraesCS5A03G0336500;TraesCS5D03G1090300;TraesCS4A03G0694400;TraesCS1A03G1082100;TraesCS4D03G0620200;TraesCS2A03G0559600;TraesCS1D03G1043500;TraesCS6D03G0825200;TraesCS2D03G0818100;TraesCS1B03G1279700;TraesCS7B03G0084800;TraesCS5D03G0812900LC;TraesCS5B03G0893800;TraesCS2A03G0171100;TraesCS7A03G1166100;TraesCS5A03G1278400LC;TraesCS2D03G051…	K03787+K02083+K10807+K00939+K01427+K01835+K00940+K00860+K00873+K00940+K10807+K00759+K00940+K10807+K18453+K18453+K01490+K02083+K14641+K00873+K01510+K00939+K03787+K03787+K00940+K01513+K10808+K13811+K01519+K00873+K01517+K00951+K00873+K14641+K00873+K14641+K01490+K03787+K00940+K00939+K10808+K00939+K18453+K00873+K14641+K01081+K01952+K01510+K10807+K02083+K13811+K01081+K01513+K14641+K13811+K10807+K00873+…	Allantoic Acid;2'-Deoxyadenosine;L-Glutamine
Pyrimidine metabolism	ko00240	66|4	623|12	4441|144	63516|350	TraesCS3D03G0590100;TraesCS3A03G0609400;TraesCS7D03G0292700;TraesCS1A03G1082100;TraesCS1D03G1043500;TraesCS6D03G0825200;TraesCS6D03G0664000;TraesCS1B03G1279700;TraesCS7B03G0084800;TraesCS6B03G0932100;TraesCS3A03G0578800;TraesCS5A03G1278400LC;TraesCS6D03G0139900;TraesCS1A03G0657600;TraesCS7A03G1061300;TraesCS3B03G0236100;TraesCS1B03G1187400;TraesCS6D03G0269800LC;TraesCS5A03G0332600;TraesCS7D03G062…	K03787+K01937+K10807+K00940+K00940+K10807+K00207+K00940+K10807+K00207+K01937+K14641+K00943+K01240+K01510+K01240+K01937+K03787+K00609+K01240+K03787+K00940+K13421+K01937+K01513+K10808+K01240+K01240+K00609+K13998+K00609+K14641+K01937+K14641+K03787+K01937+K01240+K00940+K00207+K10808+K01240+K14641+K01081+K01240+K01510+K10807+K01081+K01513+K14641+K13421+K10807+K01520+K01937+K01520+K10807+K01520+K01240+…	Orotic Acid;Uridine;Dump;L-Glutamine
Fructose and mannose metabolism	ko00051	63|2	438|9	4441|144	63516|350	TraesCS4B03G0795500;TraesCS3D03G0619200;TraesCS3A03G0854900;TraesCS7A03G1275100;TraesCS4A03G1005400;TraesCS3A03G0161300;TraesCS5D03G0826000;TraesCS5D03G0365500;TraesCS3D03G0819500;TraesCS3D03G0783600;TraesCS3A03G0041700;TraesCS7D03G0609400;TraesCS3B03G0978800;TraesCS5A03G0236000;TraesCS4D03G0712400;TraesCS4A03G1005600;TraesCS4B03G0796000;TraesCS5D03G0585200;TraesCS5D03G0584900;TraesCS3B03G0202300…	K00850+K00850+K01803+K01803+K00850+K01803+K00850+K19355+K03841+K01803+K01623+K00008+K01803+K00850+K00850+K00850+K00850+K00850+K00850+K01803+K01803+K00895+K01805+K00966+K00966+K19355+K01803+K00895+K03841+K00844+K01809+K19355+K00895+K00850+K00850+K01803+K00895+K00895+K00850+K01623+K00008+K03841+K00966+K00895+K01623+K01803+K01809+K01803+K00850+K00850+K00850+K00850+K01803+K01623+K00850+K01809+K01803+…	D-Mannose;(3S,4R,5S)-1,3,4,5,6-Pentahydroxyhexan-2-One
Glucosinolate biosynthesis	ko00966	6|7	131|8	4441|144	63516|350	TraesCS4B03G0938300;TraesCS5A03G1239900;TraesCS2D03G0918700;TraesCS4D03G0823500;TraesCS2B03G0441600;TraesCS2B03G1085100	K00826+K00826+K00826+K00826+K01703+K00826	L-Isoleucine;L-Leucine;L-Phenylalanine;L-Tryptophan;5-Methylthiopentanaldoxime;2-(5'-Methylthio)pentylmalic acid;(E)-2-Methylbutanal oxime
Valine, leucine and isoleucine biosynthesis	ko00290	6|3	81|4	4441|144	63516|350	TraesCS4B03G0938300;TraesCS5A03G1239900;TraesCS2D03G0918700;TraesCS4D03G0823500;TraesCS2B03G0441600;TraesCS2B03G1085100	K00826+K00826+K00826+K00826+K01703+K00826	L-Threonine;L-Isoleucine;L-Leucine
Phenylalanine metabolism	ko00360	59|8	630|12	4441|144	63516|350	TraesCS1B03G0108100;TraesCS7B03G0751700;TraesCS2D03G0863100;TraesCS2D03G0603700;TraesCS2D03G1156900;TraesCS1D03G0079200;TraesCS2D03G0050400;TraesCS2B03G1370800;TraesCS6D03G0526000;TraesCS4D03G0070300;TraesCS1A03G0816200;TraesCS3D03G0696100;TraesCS2B03G1014300LC;TraesCS2B03G1370600;TraesCS2B03G0074600;TraesCS2B03G1014400;TraesCS1A03G0089700;TraesCS6A03G0409800;TraesCS2B03G0540200;TraesCS1B03G03349…	K10775+K14455+K10775+K01426+K01593+K10775+K01426+K01593+K13064+K01426+K01593+K01593+K10775+K01593+K01426+K10775+K10775+K00815+K10775+K10775+K10775+K00276+K01426+K01426+K00276+K01426+K10775+K01426+K10775+K00276+K10775+K01426+K01426+K01593+K10775+K01593+K10775+K10775+K10775+K10775+K01593+K10775+K10775+K00811+K00815+K01426+K10775+K01426+K10775+K10775+K00276+K10775+K10775+K00811+K01426+K01593+K01426+…	2-Phenylacetaldehyde;N-Acetyl-L-Phenylalanine;Phenylpyruvic Acid;Succinic Acid;D-Phenylalanine;L-Phenylalanine;2-Hydroxycinnamic acid; O-Coumaric Acid;Phenylacetic acid
Nitrogen metabolism	ko00910	59|2	417|2	4441|144	63516|350	TraesCS7B03G1229300;TraesCS7B03G0952200;TraesCS6D03G0075600;TraesCS6A03G0038200;TraesCS4B03G0655900;TraesCS2D03G0279000;TraesCS4D03G0084000;TraesCS5A03G0614600;TraesCS7A03G1041100;TraesCS6D03G0071100;TraesCSU03G0003700;TraesCS6A03G0074300;TraesCS4D03G0700800;TraesCS1A03G0292900LC;TraesCS4A03G0971100;TraesCS3A03G0747100;TraesCS2D03G1115800;TraesCS6D03G0714900;TraesCS6B03G0107200;TraesCS7B03G095200…	K01674+K01673+K02575+K10534+K01915+K00284+K01915+K01673+K02575+K02575+K02575+K02575+K01725+K00284+K01674+K01455+K01915+K10534+K02575+K01673+K01455+K10534+K01674+K00284+K01674+K10534+K00264+K01915+K02575+K01455+K00264+K00366+K01673+K02575+K02575+K01674+K10534+K01673+K02575+K01674+K02575+K01915+K01674+K01455+K01673+K01674+K01674+K01674+K02575+K02575+K01674+K02575+K01915+K01673+K01915+K02575+K02575+…	L-Glutamic Acid;L-Glutamine
Stilbenoid, diarylheptanoid and gingerol biosynthesis	ko00945	59|1	406|4	4441|144	63516|350	TraesCS5B03G0841400;TraesCS4B03G0791700;TraesCS4D03G0709100;TraesCSU03G0448600LC;TraesCS6B03G1201100;TraesCS5D03G0766600;TraesCS5B03G0841800;TraesCS2B03G1142500;TraesCS5A03G0814200;TraesCS5D03G0537700;TraesCS1B03G0289600;TraesCS5D03G0768300;TraesCS2A03G1022400;TraesCS6A03G0592900;TraesCSU03G0178700LC;TraesCS7D03G0925100;TraesCS5A03G0812800;TraesCS5B03G0971900;TraesCS5A03G0811800;TraesCS6B03G12014…	K13065+K13065+K13065+K16040+K16040+K13065+K13065+K13065+K13065+K13065+K13065+K13065+K13065+K17212+K16040+K00487+K13065+K13065+K13065+K16040+K13065+K16040+K13065+K16040+K13065+K16040+K13065+K16040+K00487+K16040+K13065+K16040+K13065+K13065+K13065+K00487+K16040+K09754+K16040+K17212+K13065+K13065+K16040+K13065+K16040+K16040+K16040+K16040+K17212+K13065+K13065+K13065+K16040+K13065+K16040+K13065+K13065+…	Trans-5-O-(p-Coumaroyl)shikimate
Phosphonate and phosphinate metabolism	ko00440	5|1	28|1	4441|144	63516|350	TraesCS6B03G0230000;TraesCS3A03G0871800;TraesCS7D03G0376400;TraesCS1A03G0528200;TraesCS7A03G0391600	K00993+K00967+K00993+K00968+K00993	Phosphonoacetic Acid
Phenylpropanoid biosynthesis	ko00940	495|5	2431|13	4441|144	63516|350	TraesCS1D03G0184400;TraesCS5B03G0700400;TraesCS5B03G0841400;TraesCS5D03G0888800;TraesCS2A03G0254900;TraesCS5D03G0632500;TraesCS1B03G1201800;TraesCS2A03G1168600;TraesCS4A03G0525100;TraesCS3B03G0079500;TraesCS5A03G0943700LC;TraesCS1B03G0108100;TraesCS3B03G1050700;TraesCS2B03G0083100;TraesCS7D03G0414500;TraesCS1B03G0657800;TraesCS7B03G0259500;TraesCS4D03G0639000;TraesCS2B03G1537200;TraesCS7B03G06653…	K00430+K09753+K13065+K05349+K22395+K09753+K09753+K00430+K00430+K00430+K01188+K10775+K01904+K23260+K00083+K00430+K00430+K01904+K00430+K00430+K13065+K00430+K13065+K22395+K00430+K00430+K00083+K10775+K23260+K00430+K00430+K01904+K13065+K00430+K09753+K05349+K00083+K00430+K00430+K00083+K00430+K00430+K00430+K00430+K09755+K13065+K00430+K00430+K00430+K00430+K00430+K22395+K00430+K00083+K00430+K00430+K09753+…	P-Hydroxycinnamic Acid;L-Phenylalanine;Coumaryl acetate;Trans-5-O-(p-Coumaroyl)shikimate;Coniferyl acetate
Carotenoid biosynthesis	ko00906	49|5	196|6	4441|144	63516|350	TraesCS4D03G0706700;TraesCS2D03G0510700;TraesCS3B03G0790600;TraesCS5B03G0085200LC;TraesCS1D03G0170500;TraesCS3D03G0631400;TraesCS6B03G1210300;TraesCS3B03G1089600LC;TraesCS7B03G1127300;TraesCS4D03G0641800;TraesCS2B03G0617700;TraesCS2A03G0550000;TraesCS2A03G0993600;TraesCS5D03G0099600;TraesCS4A03G0071000;TraesCS2D03G0185100;TraesCS2B03G1056300;TraesCS7B03G0855500;TraesCS5B03G0434100;TraesCS6A03G042…	K02293+K00514+K17913+K15744+K09835+K17913+K15747+K09841+K09842+K09838+K00514+K00514+K17912+K09840+K09838+K09841+K15746+K17911+K14595+K06443+K17913+K15744+K09842+K09835+K17913+K09841+K02291+K09842+K09841+K09838+K15747+K15746+K17911+K02291+K09841+K15744+K09835+K02293+K15747+K17913+K15746+K02293+K15746+K17911+K02291+K17912+K02291+K09841+K17912	Abscisic Acid;4,4'-Diaponeurosporenic acid;(3R,2'S)-Myxol 2'-(2,4-di-O-methyl-alpha-L-fucoside);Adonixanthin;Chloroxanthin
Carbon fixation in photosynthetic organisms	ko00710	49|2	429|2	4441|144	63516|350	TraesCS7B03G0600400;TraesCS7B03G0751700;TraesCS3A03G0854900;TraesCS7A03G1275100;TraesCS4A03G0032200;NewGene_12832;TraesCS3A03G0161300;TraesCS3B03G0401400;TraesCS7A03G0160800;TraesCS3D03G0637400;TraesCS3D03G0819500;TraesCS3D03G0783600;TraesCS3A03G0041700;TraesCS3B03G0978800;TraesCS6A03G0385100;TraesCS7D03G0149600;NewGene_14498;TraesCS7D03G1093400;TraesCS5A03G1284700;TraesCS3B03G0202300;TraesCS3D03…	K00134+K14455+K01803+K01803+K01783+K00615+K01803+K01595+K00615+K00029+K03841+K01803+K01623+K01803+K00927+K00615+K00051+K00927+K00051+K01803+K01803+K01803+K03841+K01803+K01623+K00025+K01006+K00927+K03841+K00134+K00029+K01595+K01623+K01803+K01803+K01807+K01595+K00134+K01006+K01803+K00029+K01623+K01595+K01803+K00927+K01595+K00134+K00134+K01803	L-Aspartic Acid;(S)-Malic Acid
Zeatin biosynthesis	ko00908	47|2	435|6	4441|144	63516|350	TraesCS7D03G0955800;TraesCS6A03G0930600;TraesCS7A03G0441600;TraesCS5B03G0990500;TraesCS2A03G0678200;TraesCS2D03G0058200;TraesCS7B03G0638400;TraesCS7B03G0837600;TraesCS7A03G0125800;TraesCS2D03G0653400;TraesCS7B03G0836800;TraesCS7D03G1080100;TraesCS2D03G0630900;TraesCS4A03G1077200;TraesCS7D03G0955900;TraesCS7B03G0596600;TraesCS5A03G1283600;TraesCS7D03G0406600;TraesCS7A03G0801100;TraesCS6D03G0531100…	K23452+K23452+K13496+K23452+K23452+K23452+K10717+K23452+K23452+K13496+K23452+K13495+K23452+K23452+K23452+K23452+K23452+K23452+K10717+K23452+K23452+K00279+K00279+K13495+K13496+K23452+K23452+K00279+K23452+K23452+K13496+K23452+K13496+K23452+K23452+K13495+K13496+K13496+K23452+K23452+K23452+K10717+K23452+K23452+K23452+K23452+K23452	5'-Methylthioadenosine;Lupinate
Glycine, serine and threonine metabolism	ko00260	47|11	377|16	4441|144	63516|350	TraesCS2A03G0926300;TraesCS1D03G0731700;TraesCS2D03G0866000;TraesCS2D03G1137900LC;TraesCS4B03G0725700;TraesCS7A03G0949600;TraesCS7B03G0199600;TraesCS7D03G0383900;TraesCS6B03G0938900;TraesCS5B03G0557800;TraesCS1B03G0849800;TraesCS4D03G0646000;TraesCS2A03G1182500;TraesCS1B03G0727300;TraesCS5A03G1163600;TraesCS3A03G0814700;TraesCS7A03G0399200;TraesCS3A03G0675200;TraesCS1D03G1005300;TraesCS1B03G12414…	K01620+K00306+K01620+K00058+K00831+K06001+K01079+K01079+K01834+K14085+K00827+K00831+K00058+K01834+K15919+K15633+K01079+K15918+K01695+K01695+K00058+K00276+K15633+K00276+K01834+K00058+K00600+K00827+K01620+K00130+K00382+K01834+K01834+K01620+K00276+K01834+K00872+K00306+K01620+K00058+K00827+K00306+K01695+K00276+K00382+K00281+K00276	L-Allothreonine;L-Aspartic Acid;L-Serine;L-Threonine;5-Aminolevulinate;Betaine;D-Serine;L-Homoserine;L-Homoserine-1;L-Tryptophan;N,N-Dimethylglycine
Pentose phosphate pathway	ko00030	47|1	331|3	4441|144	63516|350	TraesCS4B03G0795500;TraesCS3D03G0619200;TraesCS4A03G0694400;TraesCS4A03G0032200;TraesCS4A03G1005400;NewGene_12832;TraesCS5D03G0826000;TraesCS7A03G0025000;TraesCS7A03G0160800;TraesCS3D03G0819500;TraesCS3A03G0041700;TraesCS7D03G0149600;TraesCS5A03G0236000;TraesCS4D03G0712400;TraesCS4A03G1005600;TraesCS4B03G0796000;TraesCS5D03G0585200;TraesCS5D03G0584900;TraesCS5B03G0195000;NewGene_4529;TraesCS5D03G…	K00850+K00850+K01835+K01783+K00850+K00615+K00850+K00033+K00615+K03841+K01623+K00615+K00850+K00850+K00850+K00850+K00850+K00850+K00895+K00036+K00895+K03841+K00895+K00850+K00850+K00895+K00895+K00850+K00131+K01623+K00036+K03841+K00895+K01623+K01807+K00850+K01057+K00850+K00850+K00850+K01623+K00850+K00036+K00850+K00850+K00850+K01057	D-Glucosamic Acid
Pentose and glucuronate interconversions	ko00040	46|3	1292|8	4441|144	63516|350	TraesCS4D03G0763400;TraesCS1B03G1040000;NewGene_728;TraesCS5A03G1179100;TraesCS4A03G0032200;TraesCS1B03G0690400;TraesCS2D03G0881400;TraesCS1D03G0676100;TraesCS5D03G1186700;TraesCS7D03G0609400;TraesCS1D03G0042700;TraesCS3A03G0955100LC;TraesCS7B03G1205400;TraesCS7A03G1322000;TraesCS3D03G0728700;TraesCS4D03G0763200;TraesCS6B03G0812000;TraesCS7D03G0972500;TraesCS7A03G1016200;TraesCS1A03G0476900;Traes…	K16190+K01213+K01213+K16190+K01783+K01051+K01051+K00002+K01728+K00008+K00002+K01051+K01728+K01728+K01728+K16190+K01805+K12447+K12447+K01051+K01051+K01213+K01051+K01728+K00008+K01728+K01051+K01213+K01213+K00854+K01213+K00002+K01184+K01728+K00002+K01051+K00854+K12447+K01051+K01184+K00963+K01184+K01051+K01184+K00002+K01051	D-Arabinose;D-Glucuronic Acid;Glucose 1-Phosphate
Glyoxylate and dicarboxylate metabolism	ko00630	44|6	545|11	4441|144	63516|350	TraesCS4B03G0655900;TraesCS2D03G0279000;TraesCS7D03G0482100;TraesCS4D03G0084000;TraesCS6B03G0866600;TraesCS2B03G0785300;TraesCS5D03G0952600;TraesCS3D03G0409700;TraesCS3B03G0518800;TraesCS2B03G0944700;TraesCS1A03G0292900LC;TraesCS3A03G0747100;TraesCS2D03G1115800;TraesCS3A03G0157600;TraesCS5A03G1163600;TraesCS3A03G0675200;TraesCS2A03G0267400;TraesCS2D03G0065800;TraesCS5B03G1013900;TraesCS2A03G11663…	K01915+K00284+K22133+K01915+K00122+K01637+K11517+K01681+K01681+K19269+K00284+K01455+K01915+K01455+K15919+K15918+K00284+K00626+K22133+K01915+K00626+K22133+K22133+K01455+K00600+K00122+K01895+K22133+K00025+K00382+K01915+K01455+K22133+K11517+K00626+K03781+K03781+K22133+K00382+K01915+K00281+K03781+K01915+K11517	L-Glutamic Acid;L-Serine;(S)-Malic Acid;Succinic Acid;(Z)-Aconitic Acid;L-Glutamine
Arginine and proline metabolism	ko00330	44|5	467|8	4441|144	63516|350	TraesCS2A03G0869700;TraesCS7B03G0751700;TraesCS4A03G0460700;TraesCS2D03G0603700;TraesCS7A03G0155900;TraesCS2D03G0050400;TraesCS4D03G0070300;TraesCS2B03G1445600;TraesCS7D03G1240300;TraesCS2B03G0074600;TraesCS5B03G0557800;TraesCS6B03G0004500;TraesCS2D03G0136800;TraesCS3D03G0273400LC;TraesCS2D03G0807600;TraesCS3B03G0987700;TraesCS5A03G0811400;TraesCS7D03G0143500;NewGene_5688;TraesCS2B03G0072800;Trae…	K01611+K14455+K00128+K01426+K01583+K01426+K01426+K17839+K13366+K01426+K14085+K00128+K01583+K00472+K01611+K12657+K01581+K01583+K01426+K01426+K01426+K12251+K17839+K00128+K01426+K17839+K00128+K01611+K17839+K01426+K01426+K01581+K13366+K13366+K00811+K00128+K01426+K01426+K17839+K00811+K01426+K00318+K01426+K01583	L-Glutamic Acid;Feruloylputrescine;L-Arginine;Aminobutyric Acid;p-Coumaroylputrescine
Ascorbate and aldarate metabolism	ko00053	43|5	634|8	4441|144	63516|350	TraesCS5A03G0116100;TraesCS4A03G0460700;TraesCS4D03G0763400;TraesCS5A03G1179100;TraesCS3B03G0504500;TraesCS5B03G0740500;TraesCS5B03G0773300;TraesCS4B03G0933600;TraesCS4D03G0817200;TraesCS7D03G0851600;TraesCS5B03G0557800;TraesCS6B03G0004500;TraesCS6D03G0158400;TraesCS4D03G0763200;TraesCS7D03G0972500;TraesCS5D03G0701800;TraesCS4B03G0933400;TraesCS7D03G0860400;TraesCS7A03G1016200;TraesCS1D03G0009500…	K14190+K00128+K16190+K16190+K18649+K00423+K10046+K00103+K00103+K00423+K14085+K00128+K00103+K16190+K12447+K10046+K00103+K00469+K12447+K00103+K00128+K00423+K00423+K00423+K00128+K00103+K00103+K14190+K00103+K00434+K00434+K10046+K12447+K00103+K00103+K00423+K00128+K00103+K00103+K00434+K00423+K14190+K18649	D-Arabinose;D-Glucuronic Acid;L-Ascorbic Acid;D-Galactaro-1,5-lactone;3-Dehydro-L-Threonic Acid
Valine, leucine and isoleucine degradation	ko00280	43|3	273|4	4441|144	63516|350	TraesCS5B03G0155300;TraesCS7A03G0625900;TraesCS4A03G0460700;TraesCS4B03G0938300;TraesCS2D03G0143900;TraesCS1A03G1016000;TraesCS5A03G1239900;TraesCS5B03G1137400;TraesCS5A03G1219800;TraesCS5B03G0557800;TraesCS1B03G0849800;TraesCS2D03G0918700;TraesCS6B03G0004500;TraesCS4D03G0823500;TraesCS2D03G0065800;TraesCS5A03G0456000;TraesCS5A03G0332300;TraesCS4B03G0759800;TraesCS6A03G0824000;TraesCS5B03G0328600…	K01968+K01641+K00128+K00826+K09699+K01968+K00826+K01907+K01641+K14085+K00827+K00826+K00128+K00826+K00626+K00626+K00166+K00827+K00020+K00128+K00249+K00382+K00128+K00167+K01968+K01968+K00826+K00249+K05605+K00020+K01641+K00167+K00827+K01969+K00626+K00128+K00020+K00020+K00020+K01641+K00382+K00020+K01968	L-Isoleucine;L-Leucine;(S)-B-Aminoisobutyric Acid
Pyruvate metabolism	ko00620	43|2	808|3	4441|144	63516|350	TraesCS4A03G0460700;TraesCS2A03G0559600;TraesCS3B03G0401400;TraesCS3D03G0637400;TraesCS5A03G0327400;TraesCS2D03G0519500;TraesCS5B03G0315800;TraesCS5B03G0557800;NewGene_14498;TraesCS6B03G0004500;TraesCS2B03G0027300;TraesCS5A03G1284700;TraesCS5B03G0944500;TraesCS2D03G0065800;TraesCS5A03G0456000;TraesCS5A03G0899800;TraesCS1D03G0539700;TraesCS4A03G0744100LC;TraesCS4D03G0030100;TraesCS5D03G0860800;Tra…	K00128+K00873+K01595+K00029+K00627+K00873+K00627+K14085+K00051+K00128+K00161+K00051+K00162+K00626+K00626+K00162+K00873+K00873+K00873+K00162+K01895+K00128+K00025+K00873+K00382+K00128+K00627+K01759+K01006+K00029+K01595+K01595+K01006+K00029+K00626+K01595+K00128+K00627+K00873+K00873+K01759+K00382+K01595	(S)-Malic Acid;Succinic Acid
Alanine, aspartate and glutamate metabolism	ko00250	42|7	343|7	4441|144	63516|350	TraesCS4D03G0481800;TraesCS2B03G1351300LC;TraesCS7B03G0751700;TraesCS5D03G0389800;TraesCS4D03G0561600;TraesCS4B03G0655900;TraesCS1B03G0725000;TraesCS4D03G0084000;TraesCS2B03G1350600LC;TraesCS5A03G0421300;TraesCS2B03G1351400;TraesCS2B03G1350700;TraesCS3A03G1214200;TraesCS4B03G0544200;TraesCS2B03G1350500LC;TraesCS2D03G1115800;TraesCS1B03G0849800;TraesCS2B03G1350800;TraesCS5A03G0332600;TraesCS3B03G0…	K01953+K13051+K14455+K01953+K01580+K01915+K01940+K01915+K13051+K01953+K13051+K13051+K01580+K01953+K13051+K01915+K00827+K13051+K00609+K00264+K00278+K01915+K01953+K00609+K00609+K00264+K00827+K00820+K13051+K01940+K01915+K16871+K01580+K00827+K00811+K01580+K00811+K00278+K01915+K00278+K01915+K00820	(-)-Aspartic Acid;L-Aspartic Acid;L-Glutamic Acid;Succinic Acid;L-Asparagine;L-Glutamine;Aminobutyric Acid
Aminoacyl-tRNA biosynthesis	ko00970	39|13	1173|15	4441|144	63516|350	TraesCS2A03G0827700;NewGene_14488;TraesCS1A03G0611000;TraesCS7B03G0427200;TraesCS1A03G0391500;TraesCS6B03G0471400LC;TraesCS4A03G0908700;TraesCS5A03G0925400;TraesCS2A03G0945900;TraesCS5B03G0976100;TraesCS7A03G0551200;TraesCS2D03G0769800;TraesCS4A03G0551100;TraesCS2D03G0887400;TraesCS1A03G0511000;TraesCS2B03G0914600;TraesCS1A03G0473700LC;TraesCS4D03G0180600;TraesCS5B03G0198200;TraesCS1B03G0596800;T…	K02433+K01883+K01868+K01867+K01883+K01872+K01870+K01870+K01870+K01870+K02433+K02433+K02433+K01870+K01866+K02433+K01873+K01870+K01870+K01873+K04567+K01883+K01870+K02433+K01870+K04567+K01870+K02433+K02433+K01869+K01870+K01881+K02433+K01870+K02433+K04567+K02433+K02433+K02433	L-Aspartic Acid;L-Glutamic Acid;L-Serine;L-Threonine;L-Arginine;L-Asparagine;L-Glutamine;L-Histidine;L-Isoleucine;L-Leucine;L-Lysine;L-Phenylalanine;L-Tryptophan
Tyrosine metabolism	ko00350	34|3	497|7	4441|144	63516|350	TraesCS7B03G0751700;TraesCS6B03G0134100;TraesCS2D03G1156900;TraesCS4B03G0241400;TraesCS2B03G1370800;TraesCS7A03G1136000;TraesCS2B03G0457300;TraesCS1A03G0816200;TraesCS3D03G0696100;TraesCS5D03G0703200;TraesCS2B03G1370600;TraesCS7B03G0997000;TraesCS6A03G0409800;TraesCS2B03G0457500;TraesCS2D03G0146700;TraesCS7D03G1082700;TraesCS4B03G0747500;TraesCS2D03G0357300;TraesCS4A03G0540500;TraesCS4A03G0037000…	K14455+K00422+K01593+K18857+K01593+K01800+K00121+K01593+K01593+K01800+K01593+K01800+K00815+K00121+K00276+K01800+K00276+K00121+K18857+K00276+K01593+K00422+K18857+K01593+K01593+K18857+K00811+K00815+K00422+K00276+K00811+K01593+K00276+K18857	P-Hydroxycinnamic Acid;Succinic Acid;4-Hydroxyphenylacetylglutamic Acid
Cutin, suberine and wax biosynthesis	ko00073	34|3	544|5	4441|144	63516|350	TraesCS1A03G0010400;TraesCS6A03G0780000;TraesCS3B03G0037000;TraesCS2B03G0987800;TraesCS7A03G0145500;TraesCS4A03G0127200;TraesCS7D03G0460200;TraesCS2B03G1142700;TraesCS5A03G1198800;TraesCS3A03G0873100;TraesCS6B03G0749900;TraesCS4D03G0580500;TraesCS3B03G0997100;TraesCS4B03G0886000;TraesCS2A03G0959200;TraesCS6B03G0925100;TraesCS1D03G0584500;TraesCS4D03G0581500;TraesCS4B03G0886800;TraesCS7B03G1076700…	K15400+K17991+K15406+K17991+K20495+K20769+K17991+K15400+K15402+K15401+K15404+K20769+K15401+K15402+K20495+K17991+K20769+K17991+K15402+K15400+K20495+K15401+K13356+K17991+K17991+K20495+K20769+K13356+K15400+K15400+K17991+K20769+K20769+K17991	Oleic Acid;9,10-Epoxy-18-hydroxystearate;1-Docosanoic acid
Arachidonic acid metabolism	ko00590	33|4	143|4	4441|144	63516|350	TraesCSU03G0211400;TraesCS6A03G0669900;TraesCS7A03G0517300;TraesCS5B03G1230500;TraesCS6B03G0805800;TraesCS5D03G1107400;TraesCS1A03G0460600;TraesCS1B03G0549500;TraesCS6D03G0498200;TraesCS6A03G0597700;TraesCS3A03G0654400;TraesCS6D03G0559900;TraesCS4B03G0597200;TraesCS2B03G1397000;TraesCSU03G0492400LC;TraesCS1D03G0861700;TraesCS1D03G0101700;TraesCSU03G0308200;TraesCS2A03G0800600;TraesCS1A03G0886400;…	K08726+K00432+K08726+K08726+K00432+K08726+K08726+K08726+K00079+K00079+K08726+K00432+K01047+K08726+K08726+K08726+K08726+K08726+K18592+K08726+K00079+K08726+K08726+K08726+K08726+K01047+K01047+K18592+K08726+K08726+K08726+K08726+K18592	Arachidonic Acid;Prostaglandin E2;Leukotriene D4;Thromboxane B2
Sphingolipid metabolism	ko00600	33|2	670|4	4441|144	63516|350	TraesCS1D03G0417700;TraesCS7A03G0789700;TraesCS7D03G0753800;TraesCS7D03G0755600;TraesCS2B03G0528500;TraesCS1A03G0887700;TraesCS7B03G0626800;TraesCS2D03G0346700;TraesCS7B03G0627300;TraesCS2A03G0325000;TraesCS7A03G0791200;TraesCS2B03G0996400;TraesCS1B03G0540000;TraesCS7B03G0725500;TraesCS4D03G0130900;TraesCS7A03G0889100;TraesCS4D03G0663100;TraesCS1D03G0077600;TraesCS2A03G0217800;TraesCS3A03G0230300…	K07407+K17108+K17108+K17108+K12309+K12382+K17108+K04713+K17108+K04713+K17108+K04712+K07407+K12309+K07407+K12309+K12309+K04710+K07407+K12309+K07407+K12309+K12309+K12309+K17108+K12309+K07407+K07407+K12309+K07407+K04712+K12309+K12309	L-Serine;Dihydrosphingosine
Oxidative phosphorylation	ko00190	33|1	2712|1	4441|144	63516|350	TraesCS2A03G1328200;TraesCS3B03G0177900;TraesCS5B03G1353800;TraesCS5A03G0800900;TraesCS3D03G1190400;TraesCS3D03G1190100;TraesCS7D03G0249200;TraesCS6B03G0862000;TraesCS3B03G0722500;TraesCS3A03G1266000;TraesCS3B03G1510300;TraesCS2D03G1296400;TraesCS3D03G0588900;TraesCS3A03G1265700;TraesCS3D03G0330000;TraesCS4A03G0975500;TraesCS1B03G0109800;TraesCS3A03G1265600LC;TraesCS6A03G0852700;TraesCS4D03G03722…	K01507+K01507+K03955+K03955+K01507+K01507+K02257+K01507+K02147+K01507+K01507+K01507+K02147+K01507+K02150+K02265+K01507+K01507+K01507+K03955+K03955+K01507+K01507+K01535+K02150+K02109+K01535+K01507+K02140+K03955+K01507+K01507+K01535	Succinic Acid
Plant hormone signal transduction	ko04075	327|1	5730|4	4441|144	63516|350	TraesCS3D03G0963200;TraesCS7B03G0211300;TraesCS5A03G1037800;TraesCS2D03G0174200;TraesCS7A03G1378300;TraesCS7D03G0829600;TraesCS6A03G0348500;TraesCS4B03G0581000;TraesCS1B03G0910400;TraesCS3B03G1043800;TraesCS1A03G0303700;TraesCS2B03G0952800;TraesCS3A03G0229200;TraesCS2D03G0922000;TraesCS3A03G1243100;TraesCS4A03G0874000;TraesCS4A03G0002600;TraesCS3B03G0928300;TraesCS6B03G1017200;TraesCS5A03G0149600…	K13415+K14494+K13449+K14496+K13449+K14484+K14491+K14497+K14487+K14491+K14484+K14494+K13422+K13422+K14491+K13416+K14485+K14432+K14488+K14484+K13422+K14484+K13449+K14431+K14486+K13449+K14493+K13449+K14494+K14496+K13413+K13415+K14488+K16189+K14491+K14484+K14486+K13415+K13416+K13449+K14506+K13415+K14431+K14494+K13449+K13463+K13449+K13464+K13449+K14484+K14494+K14497+K13464+K14491+K13422+K16189+K13449+…	Abscisic Acid
Steroid biosynthesis	ko00100	32|1	240|3	4441|144	63516|350	TraesCS5B03G0011300;TraesCS4B03G0992600;TraesCS5B03G0009800;TraesCS5B03G0060200;TraesCS5A03G0009500;TraesCS6A03G0260600;TraesCS5D03G0012000;TraesCS4A03G0489700;TraesCS5B03G0009900;TraesCS4A03G0119200;TraesCS5B03G0072000;TraesCS5B03G0060100;TraesCS5A03G0009200;TraesCS5D03G1096900;TraesCS5A03G0009400;TraesCS5A03G0009700;TraesCS4D03G0782300;TraesCS5B03G0060400;TraesCS1A03G0545200;TraesCS3D03G0075300…	K05917+K05917+K05917+K01824+K23558+K01853+K23558+K14424+K05917+K00511+K05917+K01824+K05917+K08246+K05917+K01853+K00559+K01824+K08242+K00227+K00227+K09832+K05917+K05917+K00511+K01824+K00511+K01853+K01824+K05917+K08242+K05917	Ergosta-5,7,22,24(28)-tetraen-3beta-ol
Nicotinate and nicotinamide metabolism	ko00760	31|3	116|6	4441|144	63516|350	TraesCS2A03G0316200;TraesCS3D03G0590100;TraesCS2B03G0829800;TraesCS3D03G1108700;TraesCS2D03G0695700;TraesCS1A03G0657600;TraesCS3B03G0236100;TraesCS6D03G0269800LC;TraesCS7D03G0627300;TraesCS3A03G0645000;TraesCS6B03G0316000;TraesCS3D03G0219300;TraesCS1D03G0611800;TraesCS7B03G0474200;TraesCS5A03G0298000;TraesCS3B03G0724100;TraesCS1A03G0654000;TraesCS1D03G0125400;TraesCS5D03G1129400;TraesCS5D03G09220…	K18551+K03787+K00763+K00858+K00763+K01240+K01240+K03787+K01240+K03787+K00278+K01513+K01240+K01240+K03517+K03787+K01240+K01240+K00763+K01081+K01240+K01081+K01513+K01240+K01240+K01240+K00278+K01240+K00278+K03787+K01240	L-Aspartic Acid;Succinic Acid;Aminobutyric Acid
Sulfur metabolism	ko00920	30|4	188|7	4441|144	63516|350	TraesCS5D03G0697200LC;TraesCS4D03G0620200;TraesCS2B03G0154800;TraesCS6D03G0285200;TraesCS2A03G0110400LC;TraesCS6D03G0392900;TraesCS5A03G0730500;TraesCS2A03G0110500;TraesCS2D03G0112100;TraesCS2A03G0487300;TraesCS2D03G0488800;TraesCSU03G0442700;TraesCS2A03G0110200LC;TraesCS2B03G0154700;TraesCS7A03G0243700;TraesCS2B03G0095900;TraesCS3A03G0636600;TraesCS2A03G0110100;TraesCS2B03G0155200;TraesCS3B03G11…	K13034+K00860+K01739+K01011+K01739+K01738+K13034+K01739+K01739+K05907+K05907+K01739+K01739+K01739+K01738+K13811+K17725+K01739+K01739+K17285+K01739+K13811+K17285+K01739+K01739+K13811+K01739+K01739+K05907+K13034	L-Serine;Succinic Acid;L-Homoserine;L-Homoserine-1
beta-Alanine metabolism	ko00410	30|3	184|7	4441|144	63516|350	TraesCS4A03G0460700;TraesCS4D03G0561600;TraesCS6D03G0664000;TraesCS6B03G0932100;TraesCS3A03G1214200;TraesCS2B03G1445600;TraesCS7D03G1240300;TraesCS5B03G0557800;TraesCS6B03G0004500;TraesCS7B03G0116500;TraesCS2D03G0146700;TraesCS4B03G0747500;TraesCS2A03G1264100;TraesCS5B03G0328600;TraesCS6A03G0784600;TraesCS2D03G1218200;TraesCS4D03G0298300;TraesCS4A03G0037000;TraesCS2D03G1218500;TraesCS7D03G0833500…	K00128+K01580+K00207+K00207+K01580+K17839+K13366+K14085+K00128+K00232+K00276+K00276+K17839+K00128+K00207+K17839+K00128+K00276+K17839+K05605+K00232+K13366+K01580+K13366+K00128+K00232+K01580+K00276+K17839+K00276	L-Aspartic Acid;L-Histidine;Aminobutyric Acid
Benzoxazinoid biosynthesis	ko00402	30|2	299|4	4441|144	63516|350	TraesCS7D03G1269400;TraesCS2B03G0412500;TraesCS6B03G0120800;TraesCS4D03G0009200;TraesCS3A03G0131600;TraesCS1B03G1284700;TraesCS1D03G0236400;TraesCS7B03G0043700;TraesCS1A03G0059600;NewGene_2746;TraesCS7B03G0918000;TraesCS2D03G0312900;TraesCS5B03G1214900;TraesCS2B03G0412400;TraesCSU03G0020900;TraesCS3A03G1222400;TraesCS2A03G0294100LC;TraesCS1B03G0325800;TraesCS3D03G1015300;TraesCS4B03G0010500;Traes…	K13223+K13223+K13223+K13229+K13223+K13227+K13223+K13227+K13229+K13227+K13229+K13223+K13227+K13223+K13229+K13229+K13223+K13223+K13227+K13229+K13227+K13223+K13223+K13227+K13229+K13222+K13227+K13223+K13227+K13229	Hboa;DIBOA-glucoside
Monobactam biosynthesis	ko00261	3|4	57|8	4441|144	63516|350	TraesCS2B03G0095900;TraesCS2D03G0059400;TraesCS2A03G0064400	K13811+K13811+K13811	L-Aspartic Acid;L-Serine;L-Threonine;L-Arginine
Ubiquinone and other terpenoid-quinone biosynthesis	ko00130	29|1	1838|3	4441|144	63516|350	TraesCS3B03G1050700;TraesCS4D03G0639000;TraesCS2D03G0610400;TraesCS3D03G0858400;TraesCS7A03G1201200;TraesCS1D03G0759800;TraesCS4B03G0715000;TraesCS1D03G0981200;TraesCS2D03G0266700;TraesCS6D03G0598800;TraesCS7D03G0925100;TraesCS1A03G1021300;TraesCS1B03G0911600;TraesCS6A03G0409800;TraesCS2D03G0267000;TraesCS7A03G1202700;TraesCS2B03G0442400;TraesCS4A03G0069400;TraesCS5A03G1246600;TraesCS2A03G0256300…	K01904+K01904+K03809+K01904+K09833+K03809+K01904+K01904+K03809+K01904+K00487+K01904+K03809+K00815+K03809+K01904+K00487+K01904+K00487+K03809+K01904+K01904+K03809+K03809+K03809+K03809+K01904+K00815+K03809	P-Hydroxycinnamic Acid
Isoquinoline alkaloid biosynthesis	ko00950	28|1	432|5	4441|144	63516|350	TraesCS7B03G0751700;TraesCS6B03G0134100;TraesCS2D03G1156900;TraesCS7A03G0889800;TraesCS7D03G0847900;TraesCS2B03G1370800;TraesCS5D03G0543400;TraesCS1A03G0816200;TraesCS3D03G0696100;TraesCS2B03G1370600;TraesCS6A03G0409800;TraesCS4B03G0609000;TraesCS2D03G0146700;TraesCS4B03G0747500;TraesCS4A03G0037000;TraesCS4B03G0869900;TraesCS7D03G1269200;TraesCS4D03G0540000;TraesCS2D03G1045900;TraesCS2A03G1201000…	K14455+K00422+K01593+K13396+K13396+K01593+K14975+K01593+K01593+K01593+K00815+K22097+K00276+K00276+K00276+K14975+K01593+K22097+K00422+K01593+K01593+K00811+K00815+K00422+K00276+K00811+K01593+K00276	P-Hydroxycinnamic Acid
Ether lipid metabolism	ko00565	27|1	197|1	4441|144	63516|350	TraesCS7A03G1227900;TraesCS7A03G0983600;TraesCS7D03G0942600LC;TraesCS4A03G0909300;TraesCS7D03G1250900;TraesCS6B03G0230000;TraesCS5B03G0841100;TraesCS7D03G0376400;TraesCS4B03G0597200;TraesCS5A03G1298100;TraesCS2B03G0886000;TraesCS7D03G1250800;TraesCS7A03G0391600;TraesCS5A03G1150300;TraesCS4D03G0021800;TraesCS5B03G1220000;TraesCS5D03G1102600;TraesCS4D03G0529600;TraesCS4A03G0178200;TraesCS4B03G00317…	K16860+K13510+K13510+K01114+K01115+K00993+K01115+K00993+K01047+K01062+K06123+K01115+K00993+K01114+K01114+K01114+K01114+K01047+K01047+K01114+K01114+K01115+K01115+K01115+K06123+K01115+K01115	Sn-Glycero-3-Phosphocholine
Pantothenate and CoA biosynthesis	ko00770	25|1	185|3	4441|144	63516|350	TraesCS4A03G0460700;TraesCS7A03G0526200;TraesCS4B03G0938300;TraesCS6D03G0664000;TraesCS5A03G1239900;TraesCS6B03G0932100;TraesCS2B03G1445600;TraesCS3D03G0337600;TraesCS2D03G0918700;TraesCS6B03G0004500;TraesCS4D03G0823500;TraesCS3D03G0219300;TraesCS3D03G0375600;TraesCS7B03G0345800;TraesCS2A03G1264100;TraesCS5B03G0328600;TraesCS6A03G0784600;TraesCS2D03G1218200;TraesCS4D03G0298300;TraesCS2B03G1085100…	K00128+K09680+K00826+K00207+K00826+K00207+K17839+K00606+K00826+K00128+K00826+K01513+K00859+K09680+K17839+K00128+K00207+K17839+K00128+K00826+K17839+K01513+K00128+K09680+K17839	L-Aspartic Acid
Phenylalanine, tyrosine and tryptophan biosynthesis	ko00400	24|4	438|5	4441|144	63516|350	TraesCS1B03G0576300;TraesCS7B03G0751700;TraesCS4D03G0738100;TraesCS5A03G1156600;TraesCS7A03G0949600;TraesCS7D03G1187100;TraesCS7D03G0798500;TraesCS5D03G0852600;TraesCS6A03G0409800;TraesCS1D03G1005300;TraesCS1B03G1241400;TraesCS7D03G0565700;TraesCS7B03G0671400;TraesCS4B03G0827500;TraesCS1B03G0614900LC;TraesCS7A03G0991400;TraesCS4D03G0524500;TraesCS6B03G1111000;TraesCS7A03G1243400;TraesCS1A03G01726…	K05359+K14455+K00766+K00766+K06001+K01609+K01817+K05359+K00815+K01695+K01695+K01850+K01817+K00766+K00891+K15227+K01657+K00811+K01609+K00815+K01695+K00811+K00800+K00800	Phenylpyruvic Acid;Shikimic Acid;L-Phenylalanine;L-Tryptophan
Sesquiterpenoid and triterpenoid biosynthesis	ko00909	24|1	1028|4	4441|144	63516|350	TraesCS7B03G1187900;TraesCS2B03G0016000;TraesCS5A03G0912900;TraesCS3A03G0191900;TraesCSU03G0464400;TraesCS1B03G0191400LC;TraesCS6D03G0365400;TraesCS1A03G0046900;TraesCS4A03G0003800;TraesCS1D03G0039200;TraesCS4A03G0119200;TraesCS3B03G0205000LC;TraesCS5B03G0962300;TraesCS7B03G0269200LC;TraesCS2D03G0013500LC;TraesCS7A03G1267600;TraesCS3D03G0171100;TraesCS4D03G0572600;NewGene_9010;NewGene_5124;TraesC…	K15472+K15803+K15472+K15797+K15803+K15803+K15472+K15472+K15803+K15472+K00511+K15472+K15472+K15803+K15803+K15472+K15797+K00511+K15797+K15803+K15472+K00511+K15797+K15803	Zeorin
Starch and sucrose metabolism	ko00500	239|3	1911|9	4441|144	63516|350	TraesCS6A03G0840100;TraesCS5D03G0888800;TraesCS5A03G0943700LC;TraesCS3B03G1430700;TraesCS4D03G0788100;TraesCS5D03G0898000;TraesCS2A03G0388000;TraesCS2D03G0465600;TraesCS5A03G0933600;TraesCS6D03G0775000;TraesCS7A03G0314100;TraesCS3A03G0792300;TraesCS5D03G0889800;TraesCS6B03G0967000;TraesCS6D03G0689600;TraesCS3B03G0913700;TraesCS5D03G0393900;TraesCS4A03G0694400;TraesCS1A03G1024400;TraesCS4D03G01716…	K19891+K05349+K01188+K19891+K01177+K19891+K19892+K01176+K19891+K16055+K01214+K19891+K05349+K01179+K01179+K19891+K19892+K01835+K00975+K00696+K01176+K01176+K19891+K05349+K19891+K01176+K01188+K00695+K01176+K01176+K19892+K01176+K05349+K19892+K00705+K19891+K19891+K01179+K01176+K01176+K01193+K19891+K19893+K19891+K01179+K19891+K01188+K01188+K01193+K01179+K01179+K01176+K01188+K01176+K01193+K19891+K01087+…	D-Glucose 6-Phosphate;Inulin;Glucose 1-Phosphate
Lysine degradation	ko00310	23|4	242|6	4441|144	63516|350	TraesCS3D03G0954700;TraesCS1D03G0731700;TraesCS4A03G0460700;TraesCS7D03G0286100;TraesCS7B03G0075600;TraesCS6A03G0888100;TraesCS5B03G0557800;TraesCS6B03G0004500;TraesCS3A03G1026200;TraesCS6D03G0761100;TraesCS2D03G0065800;TraesCS5A03G0456000;TraesCS7A03G0303400;TraesCS5B03G0328600;TraesCS1A03G0242100;TraesCS4D03G0298300;TraesCS3B03G1174400;TraesCS5D03G0648100;TraesCS6B03G1065800;TraesCS2B03G0102800…	K11420+K00306+K00128+K11430+K11430+K14157+K14085+K00128+K11420+K14157+K00626+K00626+K11430+K00128+K00382+K00128+K11420+K00306+K14157+K00626+K00128+K00306+K00382	Succinic Acid;L-Lysine;Pipecolic Acid;D-Lysopine
Fatty acid biosynthesis	ko00061	22|1	341|3	4441|144	63516|350	TraesCS5B03G1022600;TraesCS2D03G0648400;TraesCS2D03G1162600;TraesCS2B03G0779300;TraesCS5D03G0427900;TraesCS5D03G1164000;TraesCS2A03G1208400;TraesCS4A03G0552100;TraesCS2A03G0823400;TraesCS2B03G0911100;TraesCS2D03G0866400;TraesCS7A03G0379600;TraesCS7B03G0178200;TraesCS7D03G0834200;TraesCS5B03G0457800;TraesCS7D03G0364500;TraesCS5B03G0323800;TraesCS5A03G0463300;TraesCS2D03G0764800;TraesCS5D03G0327700…	K01897+K03921+K00648+K03921+K00208+K01897+K00648+K01897+K00665+K00665+K02372+K09458+K09458+K00208+K00208+K09458+K01897+K00208+K00665+K01897+K10782+K00648	Oleic Acid
Tropane, piperidine and pyridine alkaloid biosynthesis	ko00960	21|7	302|13	4441|144	63516|350	TraesCS1B03G1103800;TraesCS7B03G0751700;TraesCS2D03G1109300;TraesCS5D03G1189800;TraesCS6A03G0409800;TraesCS2D03G0146700;TraesCS4B03G0747500;TraesCS2B03G1315800;TraesCS4B03G0580800;TraesCS4A03G0814500;TraesCS4A03G0814600;TraesCS4A03G0037000;TraesCS5B03G0066900;TraesCS2A03G1160400;TraesCS2A03G0899400;TraesCS3D03G0967900;TraesCS6B03G1111000;TraesCS1A03G0172600;TraesCS4D03G0667600;TraesCS6A03G0924100…	K08081+K14455+K08081+K08081+K00815+K00276+K00276+K08081+K08081+K08081+K08081+K00276+K08081+K08081+K08081+K08081+K00811+K00815+K00276+K00811+K00276	Phenylpyruvic Acid;L-Isoleucine;L-Lysine;L-Phenylalanine;Pipecolic Acid;Piperine;Trigonelline
Citrate cycle (TCA cycle)	ko00020	20|3	526|4	4441|144	63516|350	TraesCS2B03G0978200;TraesCS3D03G0409700;TraesCS7A03G0992800;TraesCS5A03G0327400;TraesCS3B03G0518800;TraesCS5B03G0315800;TraesCS2B03G0027300;TraesCS7D03G0950200;TraesCS5B03G0944500;TraesCS7B03G0830100;TraesCS5A03G0899800;TraesCS4D03G0288500;TraesCS5D03G0860800;TraesCS1D03G0398800;TraesCS1A03G0242100;TraesCS5B03G1190200;TraesCS4A03G0472300;TraesCS5D03G0318600;TraesCS4B03G0338500;TraesCS1B03G0340400	K00031+K01681+K01648+K00627+K01681+K00627+K00161+K01648+K00162+K01648+K00162+K01648+K00162+K00025+K00382+K00627+K01648+K00627+K01648+K00382	(S)-Malic Acid;Succinic Acid;(Z)-Aconitic Acid
Brassinosteroid biosynthesis	ko00905	19|1	87|1	4441|144	63516|350	TraesCS2D03G0960900;TraesCS2D03G0759600;TraesCS2A03G0286400;TraesCS2B03G0408900;TraesCS4A03G0157500;TraesCS7D03G0063100;TraesCS2B03G0396700;TraesCS3A03G0227000;TraesCS5B03G0555800;TraesCS5A03G0537900;TraesCS5B03G0555700;TraesCS6D03G0374000;TraesCS2B03G1483900;TraesCS2A03G0818100;TraesCS5A03G0546100;TraesCS7B03G0700100;TraesCS5A03G0546200;TraesCS1B03G0740000;TraesCS2B03G0904700	K20623+K12639+K15639+K15639+K09587+K20623+K15639+K09589+K20623+K20623+K20623+K15639+K20623+K12639+K20623+K15639+K20623+K15639+K12639	7-Oxateasterone
Arginine biosynthesis	ko00220	18|5	1179|6	4441|144	63516|350	TraesCS7B03G0751700;TraesCS5D03G1090300;TraesCS4B03G0655900;TraesCS6D03G0568700;TraesCS1B03G0725000;TraesCS6D03G0609800;TraesCS6B03G0798100;TraesCS4D03G0084000;TraesCS4D03G0151600;TraesCS2D03G1115800;TraesCS2A03G1166300;TraesCS1A03G0637500;TraesCS2B03G1322200;TraesCS6B03G1111000;TraesCS5B03G1207600;TraesCS6A03G0924100;TraesCS4D03G0580300;TraesCS4A03G0126900	K14455+K01427+K01915+K00930+K01940+K00611+K00930+K01915+K00145+K01915+K01915+K01940+K01915+K00811+K01427+K00811+K01915+K01915	L-Aspartic Acid;L-Glutamic Acid;L-Arginine;L-Citrulline;L-Glutamine
Biosynthesis of amino acids	ko01230	173|19	2314|25	4441|144	63516|350	TraesCS1B03G0576300;TraesCS7B03G0600400;TraesCS4B03G0795500;TraesCS2A03G0926300;TraesCS5D03G0697200LC;TraesCS4D03G0481800;TraesCS7B03G0751700;TraesCS3D03G0619200;TraesCS5D03G0389800;TraesCS2D03G0866000;TraesCS2B03G0978200;TraesCS3A03G0854900;TraesCS2D03G1137900LC;TraesCS7A03G1275100;TraesCS4B03G0938300;TraesCS4D03G0738100;TraesCS5A03G1156600;TraesCS4B03G0655900;TraesCS4B03G0725700;TraesCS6D03G056…	K05359+K00134+K00850+K01620+K13034+K01953+K14455+K00850+K01953+K01620+K00031+K01803+K00058+K01803+K00826+K00766+K00766+K01915+K00831+K00930+K01783+K01940+K18649+K01739+K00850+K00615+K00611+K06001+K01803+K00850+K00873+K01079+K00930+K14152+K00826+K00615+K01915+K01609+K01953+K01817+K01079+K05359+K01803+K01623+K01739+K01681+K01803+K00765+K00927+K01834+K01738+K00615+K13034+K00145+K01681+K01953+K00850+…	L-Aspartic Acid;L-Glutamic Acid;L-Serine;L-Threonine;Phenylpyruvic Acid;Shikimic Acid;L-Arginine;L-Asparagine;L-Citrulline;L-Glutamine;L-Histidine;L-Homoserine;L-Homoserine-1;L-Isoleucine;L-Leucine;L-Lysine;L-Phenylalanine;L-Tryptophan;S-(5'-Adenosy)-L-homocysteine
Linoleic acid metabolism	ko00591	17|3	146|5	4441|144	63516|350	TraesCS5A03G0906500;TraesCS5B03G0957600;TraesCS5A03G0906200;TraesCS4B03G0597200;TraesCS3B03G1520500;TraesCS5D03G0868800;TraesCS7B03G0394000;TraesCS7D03G0548000;TraesCS5B03G0958400;TraesCS5D03G0868300;TraesCS4D03G0529600;TraesCS4B03G0082800;TraesCS7A03G0566700;TraesCS4A03G0178200;TraesCS5B03G0957800;TraesCS2A03G1219200;TraesCS2B03G1393100	K15718+K15718+K15718+K01047+K15718+K15718+K00454+K00454+K15718+K15718+K01047+K15718+K00454+K01047+K15718+K15718+K15718	Arachidonic Acid;(10E,12Z)-(9S)-9-Hydroperoxyoctadeca-10,12-Dienoic Acid;13-L-Hydroperoxylinoleic Acid
Histidine metabolism	ko00340	16|4	116|5	4441|144	63516|350	TraesCS4A03G0460700;TraesCS3B03G0504500;TraesCS5D03G0755300;TraesCS4B03G0856200;TraesCS3D03G1150200;TraesCS5B03G0557800;TraesCS6B03G0004500;TraesCS4D03G0759900;TraesCS5B03G0328600;TraesCS4D03G0298300;TraesCS5B03G0831300;TraesCS5A03G0798600;TraesCS4B03G0339600;TraesCS2B03G0821500;TraesCS5A03G1176000;TraesCS3A03G0418600	K00128+K18649+K14152+K00765+K01590+K14085+K00128+K00765+K00128+K00128+K14152+K14152+K00128+K01590+K00765+K18649	L-Aspartic Acid;L-Glutamic Acid;L-Histidine;Urocanic Acid
Carbon metabolism	ko01200	156|5	1848|12	4441|144	63516|350	TraesCS7B03G0600400;TraesCS4B03G0795500;TraesCS5D03G0697200LC;TraesCS7B03G0751700;TraesCS3D03G0619200;TraesCS2B03G0978200;TraesCS3A03G0854900;TraesCS2D03G1137900LC;TraesCS7A03G1275100;TraesCS4B03G0725700;TraesCS4A03G0032200;TraesCS4A03G1005400;NewGene_12832;TraesCS3A03G0161300;TraesCS5D03G0826000;TraesCS2A03G0559600;TraesCS7B03G0199600;TraesCS3B03G0401400;TraesCS7A03G0025000;TraesCS7A03G0160800;T…	K00134+K00850+K13034+K14455+K00850+K00031+K01803+K00058+K01803+K00831+K01783+K00850+K00615+K01803+K00850+K00873+K01079+K01595+K00033+K00615+K00122+K01079+K00029+K01637+K03841+K01803+K01623+K11517+K01681+K00121+K01803+K00927+K01834+K01738+K00627+K00615+K13034+K01681+K19269+K00850+K00850+K01455+K00873+K00627+K00850+K00831+K01455+K00058+K00051+K00927+K01834+K00850+K00161+K00051+K15919+K15633+K01079+…	L-Aspartic Acid;L-Glutamic Acid;L-Serine;(S)-Malic Acid;Succinic Acid
Porphyrin and chlorophyll metabolism	ko00860	15|5	246|8	4441|144	63516|350	TraesCS7D03G1291700;TraesCS7D03G0249200;TraesCS7A03G0322300;TraesCS2B03G1413300;TraesCS2B03G0487500;TraesCS7D03G0757800;TraesCS2D03G0384100;TraesCS7D03G0275400;TraesCS2D03G1192700;TraesCS7B03G0844800;TraesCS2A03G1236200;TraesCS2A03G0366800;TraesCS7B03G0066800;TraesCS7B03G0101600;TraesCS7A03G0297600	K21480+K02257+K13071+K21480+K13544+K13544+K13544+K02492+K21480+K01845+K21480+K13544+K02492+K13071+K02492	L-Glutamic Acid;L-Threonine;5-Aminolevulinate;N1-(Alpha-D-Ribosyl)-5,6-Dimethyl-Benzimidazole;Cob(II)yrinate a,c diamide
2-Oxocarboxylic acid metabolism	ko01210	15|12	1342|17	4441|144	63516|350	TraesCS7B03G0751700;TraesCS2B03G0978200;TraesCS4B03G0938300;TraesCS6D03G0568700;TraesCS6B03G0798100;TraesCS5A03G1239900;TraesCS3D03G0409700;TraesCS4D03G0151600;TraesCS3B03G0518800;TraesCS2D03G0918700;TraesCS4D03G0823500;TraesCS2B03G0441600;TraesCS2B03G1085100;TraesCS6B03G1111000;TraesCS6A03G0924100	K14455+K00031+K00826+K00930+K00930+K00826+K01681+K00145+K01681+K00826+K00826+K01703+K00826+K00811+K00811	L-Aspartic Acid;L-Glutamic Acid;Phenylpyruvic Acid;(Z)-Aconitic Acid;L-Isoleucine;L-Leucine;L-Lysine;L-Phenylalanine;L-Tryptophan;5-Methylthiopentanaldoxime;2-(5'-Methylthio)pentylmalic acid;(E)-2-Methylbutanal oxime
Biosynthesis of unsaturated fatty acids	ko01040	14|3	260|8	4441|144	63516|350	TraesCS6D03G0629300;TraesCS2D03G0648400;TraesCS2B03G0779300;TraesCS1B03G0553500;TraesCS6A03G0745400;TraesCS7D03G0493000;TraesCS7B03G0116500;TraesCS3D03G1185400;TraesCS1B03G0820800;TraesCS6B03G1132900LC;TraesCS4A03G1243600;TraesCS3A03G1259300;TraesCS7D03G0321800;TraesCS2D03G0919600	K10256+K03921+K03921+K10251+K10256+K10251+K00232+K10703+K10703+K10258+K00232+K10703+K00232+K01068	Arachidonic Acid;Oleic Acid;1-Docosanoic acid
Propanoate metabolism	ko00640	14|1	282|4	4441|144	63516|350	TraesCS2D03G0143900;TraesCS7B03G0116500;TraesCS2D03G0065800;TraesCS5A03G0456000;TraesCS5A03G0332300;TraesCS5A03G1075300;TraesCS1A03G0242100;TraesCS6D03G0082200;TraesCS7D03G0833500;TraesCS4A03G1243600;TraesCS6B03G0115800;TraesCS2B03G0102800;TraesCS7D03G0321800;TraesCS1B03G0340400	K09699+K00232+K00626+K00626+K00166+K01895+K00382+K00167+K05605+K00232+K00167+K00626+K00232+K00382	Succinic Acid
Butanoate metabolism	ko00650	13|4	161|4	4441|144	63516|350	TraesCS7A03G0625900;TraesCS4D03G0561600;TraesCS5B03G1137400;TraesCS3A03G1214200;TraesCS5A03G1219800;TraesCS2D03G0065800;TraesCS5A03G0456000;TraesCS7A03G0822100;TraesCS7B03G0451200;TraesCS3D03G1158300;TraesCS2B03G0102800;TraesCS4B03G0917800;TraesCS4B03G0632100	K01641+K01580+K01907+K01580+K01641+K00626+K00626+K16871+K01641+K01580+K00626+K01641+K01580	D-(+)-Malic Acid;L-Glutamic Acid;Succinic Acid;Aminobutyric Acid
Betalain biosynthesis	ko00965	13|2	210|4	4441|144	63516|350	TraesCS2D03G1156900;TraesCS2B03G1370800;TraesCS3A03G0913300;TraesCS1A03G0816200;TraesCS3D03G0696100;TraesCS3D03G0841400;TraesCS2B03G1370600;TraesCS5A03G0397100;TraesCS3B03G0672500;TraesCS7D03G1269200;TraesCS2A03G1201000;TraesCS7D03G0902600;TraesCS1D03G0786600	K01593+K01593+K15777+K01593+K01593+K15777+K01593+K15777+K15777+K01593+K01593+K01593+K01593	Leukoaminochrome;Lampranthin II
Glycolysis / Gluconeogenesis	ko00010	128|2	1023|4	4441|144	63516|350	TraesCS7B03G0600400;TraesCS4B03G0795500;TraesCS3D03G0619200;TraesCS4A03G0460700;TraesCS3A03G0854900;TraesCS4A03G0694400;TraesCS7A03G1275100;TraesCS4A03G1005400;TraesCS3A03G0161300;TraesCS5D03G0826000;TraesCS2A03G0559600;TraesCS4B03G0241400;TraesCS3A03G0324900LC;TraesCS1D03G0676100;TraesCS3D03G0819500;TraesCS3D03G0783600;TraesCS3A03G0041700;TraesCS1D03G0964000;TraesCS2B03G0887800;TraesCS2B03G04573…	K00134+K00850+K00850+K00128+K01803+K01835+K01803+K00850+K01803+K00850+K00873+K18857+K01568+K00002+K03841+K01803+K01623+K01792+K01785+K00121+K01803+K00002+K00927+K01834+K00627+K00850+K00850+K00873+K01792+K00627+K14085+K00850+K00927+K00128+K01834+K00850+K00161+K15633+K00850+K01785+K00850+K01568+K01803+K01792+K00162+K01803+K00895+K00121+K00162+K01803+K15633+K00873+K00895+K00121+K01834+K03841+K00844+…	Arbutin;Glucose 1-Phosphate
Glutathione metabolism	ko00480	128|2	847|4	4441|144	63516|350	TraesCS1D03G0486000;NewGene_15677;TraesCS4B03G0128700;TraesCS6A03G0669900;TraesCS4B03G0857000;TraesCS7D03G0292700;TraesCS3D03G0978800;TraesCS2B03G0978200;TraesCS2A03G0294300;TraesCS1D03G0523600;TraesCS1D03G0487600;TraesCS4B03G0128200;TraesCS6B03G0805800;TraesCS1A03G0501700;TraesCS4B03G0857100;TraesCS6D03G0825200;TraesCS7D03G0069800;TraesCS1D03G0485800LC;TraesCS6A03G0659700;TraesCS5D03G0952300;Tra…	K00799+K00799+K00799+K00432+K00799+K10807+K00799+K00031+K00799+K00799+K00799+K00799+K00432+K00799+K00799+K10807+K00799+K00799+K01255+K00799+K00033+K10807+K00799+K00799+K00799+K00799+K00799+K00799+K00799+K00799+K00799+K00799+K00432+K00799+K00799+K00799+K00799+K00799+K00799+K22596+K00799+K00799+K00799+K01255+K00799+K00799+K00799+K00799+K18592+K01581+K00799+K00799+K00799+K00799+K10808+K00036+K01255+…	L-Ascorbic Acid;L-Glutamic Acid
Glycerophospholipid metabolism	ko00564	125|5	844|5	4441|144	63516|350	TraesCS3B03G0932700;TraesCS1D03G0244200;TraesCS7D03G0595300;TraesCS1D03G0322900;TraesCS7A03G1227900;TraesCS7A03G0983600;TraesCS7D03G0942600LC;TraesCS1A03G0574900;TraesCS2B03G0333600;TraesCS2B03G1118000;TraesCS3D03G0571200;TraesCS3A03G0873500;TraesCS3D03G0045300;TraesCS4B03G0166200;TraesCS6B03G0634300;TraesCS2A03G0714000;TraesCS1D03G0528300;TraesCS4A03G0909300;TraesCS1B03G0888700LC;TraesCS7D03G125…	K18696+K16818+K00655+K13508+K16860+K13510+K13510+K16818+K16818+K22389+K18693+K13508+K08730+K16818+K01126+K18696+K00901+K01114+K00006+K01115+K01126+K05929+K00993+K00901+K18696+K16818+K16818+K05929+K01115+K00967+K06124+K16818+K00993+K14156+K01047+K13508+K14156+K16818+K00901+K14156+K00968+K18696+K01126+K15728+K15728+K06124+K06123+K18696+K15728+K16818+K18696+K06124+K01115+K06124+K01517+K14156+K16818+…	L-Serine;Sn-Glycerol 3-Phosphate;Phosphorylcholine;Sn-Glycero-3-Phosphocholine;LysoPE 16-0
Vitamin B6 metabolism	ko00750	12|3	52|7	4441|144	63516|350	TraesCS4B03G0725700;TraesCS2D03G0617200;TraesCS2A03G0661600;TraesCS7B03G1006300;TraesCS4D03G0646000;NewGene_727;TraesCS2B03G0746500;TraesCS6B03G0290800;TraesCS7D03G1092300;TraesCS4B03G0766600;TraesCS7A03G0296800;TraesCS6A03G0191900	K00831+K06215+K06215+K13248+K00831+K08681+K06215+K08681+K13248+K08681+K13248+K08681	4-Pyridoxic Acid;L-Glutamine;Pyridoxylamine
ABC transporters	ko02010	119|18	775|42	4441|144	63516|350	TraesCS5D03G1032800;TraesCS5A03G1101500;TraesCS3B03G0336500;TraesCS2A03G0021200;TraesCS7D03G0259600;TraesCS3B03G1230400;TraesCS7B03G0041200LC;TraesCS5D03G1059300;TraesCS2D03G0019000;TraesCS3A03G1216600;TraesCS7D03G0338200;TraesCS2A03G0803000;TraesCS2D03G0019100;TraesCS3A03G0953600;TraesCS7D03G0260400;TraesCS7D03G0713100;TraesCS3D03G0601600;TraesCS7D03G0155300;TraesCS2A03G1068200;TraesCS4A03G08224…	K05658+K05665+K08712+K05658+K05666+K05658+K05666+K05665+K05658+K05677+K05674+K05658+K05658+K05658+K05666+K05658+K05658+K05658+K05665+K08712+K05658+K05666+K05658+K05643+K05665+K05666+K05658+K05665+K05658+K08712+K08712+K05666+K05658+K05658+K05665+K08712+K05666+K08712+K05666+K05658+K05665+K05665+K08712+K05666+K08712+K08712+K05666+K08712+K05658+K05666+K05665+K05658+K05658+K05665+K05681+K05681+K05681+…	D-Mannose;L-Aspartic Acid;L-Glutamic Acid;L-Serine;L-Threonine;Phthalic Acid;Sn-Glycerol 3-Phosphate;Uridine;2'-Deoxyadenosine;5-Aminolevulinate;Betaine;L-Arginine;L-Glutamine;L-Histidine;L-Isoleucine;L-Leucine;L-Lysine;L-Phenylalanine
Monoterpenoid biosynthesis	ko00902	11|3	98|4	4441|144	63516|350	TraesCS2D03G1214900;TraesCS1A03G1000300;TraesCS2B03G0994300;TraesCS7D03G0043600;TraesCS3B03G1003700;TraesCS2A03G0903000;TraesCS2B03G1441800;TraesCS7A03G0046600;TraesCS2B03G0994400;TraesCS2D03G1215000;TraesCS3D03G0804800	K23810+K15095+K15095+K23810+K23810+K15095+K23810+K23810+K15095+K23810+K23810	Loganin;Gentiopicroside;7-Deoxyloganetate
Cyanoamino acid metabolism	ko00460	104|8	706|11	4441|144	63516|350	TraesCS5D03G0888800;TraesCS5A03G0943700LC;TraesCS5D03G0697200LC;TraesCS2B03G1351300LC;TraesCS7B03G1303100;TraesCS5D03G0889800;TraesCS3A03G1058200;TraesCS3B03G1225000;TraesCS3D03G0388600;NewGene_4708;TraesCS1B03G0035800;TraesCS5D03G0889000;TraesCS2B03G1350600LC;TraesCS7D03G0183700;TraesCS7D03G0457600;TraesCS2B03G1351400;TraesCS3D03G0744600;TraesCS2D03G1051700;TraesCS2B03G1350700;TraesCS2B03G087750…	K05349+K01188+K13034+K13051+K13030+K05349+K20802+K20802+K05349+K13029+K01188+K05349+K13051+K13029+K13029+K13051+K01188+K01188+K13051+K22706+K01188+K01188+K13034+K05350+K05350+K01455+K13051+K20802+K13029+K01188+K13029+K01188+K01455+K01188+K05349+K13051+K13029+K01188+K05350+K05349+K13029+K01188+K01188+K16266+K18592+K01188+K20802+K22706+K22706+K01188+K01188+K20802+K01188+K05350+K01188+K05350+K01455+…	L-Aspartic Acid;L-Serine;Cyano-L-Alanine;L-Asparagine;L-Isoleucine;L-Phenylalanine;(2R)-2-Hydroxy-2-methylbutanenitrile;(E)-2-Methylbutanal oxime
Diterpenoid biosynthesis	ko00904	103|1	817|5	4441|144	63516|350	TraesCS5B03G0607600;TraesCS2B03G1132500;TraesCS2B03G1133500;TraesCS7B03G1281000;TraesCS2D03G0056300;TraesCS5A03G0096300;TraesCS1D03G0482100;TraesCS1D03G0286900;NewGene_5665;TraesCS2D03G0056900;TraesCS7D03G1269600;TraesCS2D03G1127600;TraesCS3A03G0986300;TraesCS7A03G0885400;TraesCS7B03G0908800;NewGene_5663;TraesCS2D03G0013900;TraesCS5B03G0607500;TraesCS7D03G0230500;TraesCS4A03G1158000;TraesCS2B03G1…	K21718+K04121+K04122+K04120+K14043+K04123+K04124+K04120+K16085+K04121+K04120+K04121+K16085+K04122+K04124+K16085+K16085+K21718+K04123+K04123+K16085+K16085+K16085+K04121+K14043+K16085+K04123+K04123+K04125+K04120+K04123+K16085+K04123+K16085+K04125+K21718+K16085+K16085+K04122+K04121+K14043+K04123+K16085+K04122+K16085+K04121+K04122+K16085+K14043+K04121+K14043+K16085+K16085+K04123+K16085+K04123+K16085+…	Sclareol
Amino sugar and nucleotide sugar metabolism	ko00520	102|6	1160|10	4441|144	63516|350	TraesCS6B03G0247700;TraesCS6B03G0938200;TraesCS2D03G0964900;TraesCS3D03G0072700;TraesCS5A03G0229300;TraesCS1D03G0990000LC;TraesCS4D03G0763400;TraesCS2D03G0798600;TraesCS1A03G0627000;TraesCS3D03G0811100;TraesCS2D03G1171100;TraesCS4A03G0694400;TraesCS1A03G0542500;TraesCS1A03G1024400;TraesCS5A03G1179100;TraesCS5A03G0639300;TraesCS2B03G0949900;TraesCS3D03G1059000;TraesCS5B03G0773300;TraesCS2B03G13884…	K01183+K15920+K18677+K01183+K00770+K01183+K16190+K01183+K06118+K01183+K15920+K01835+K20547+K00975+K16190+K13648+K01183+K15920+K10046+K15920+K13648+K06118+K01183+K12373+K01097+K13379+K18677+K20547+K20547+K15920+K00975+K20547+K12373+K15920+K01183+K00770+K13379+K08679+K15920+K18677+K16190+K12373+K00966+K00966+K15920+K12447+K13648+K10046+K00972+K08679+K01209+K01183+K00844+K01809+K15920+K15920+K13648+…	D-Arabinose;D-Glucuronic Acid;D-Mannose;Galactose 1-Phosphate;Glucose 1-Phosphate;N-Acetylneuraminic Acid
Isoflavonoid biosynthesis	ko00943	10|1	123|4	4441|144	63516|350	TraesCS7D03G0340900;TraesCS5D03G0904700;TraesCS5B03G0998800;TraesCS5A03G0948600;TraesCS5D03G0904600;TraesCS2D03G1175600;TraesCS5B03G0194000;TraesCS4A03G0676300;TraesCS4D03G0102000;TraesCS2D03G0603000	K13265+K13260+K13260+K13260+K13260+K13264+K13260+K13264+K13264+K13260	Glycitin
Lysine biosynthesis	ko00300	1|4	76|6	4441|144	63516|350	TraesCS4D03G0629500	K10206	L-Aspartic Acid;L-Homoserine;L-Homoserine-1;L-Lysine
Indole alkaloid biosynthesis	ko00901	1|3	80|5	4441|144	63516|350	TraesCS5D03G0891600	K01757	L-Tryptophan;Tombozine;Psilocybin
C5-Branched dibasic acid metabolism	ko00660	1|2	33|5	4441|144	63516|350	TraesCS2B03G0441600	K01703	L-Glutamic Acid;(Z)-Aconitic Acid

## Sheet: Table S5
Table S5 Differentially expressed genes and metabolites in the galactose metabolism, and starch and sucrose metabolism pathways under Act12 treatment.
Gene/metabolite	#ID	log2FC	regulated
D-Galactose	POS_q162	1.71541	up
GALM (galactose mutarotase)	TraesCS2B03G0887800	1.09497	up
	TraesCS2A03G0801800	1.11205	up
	TraesCS2D03G0741500	1.41237	up
	TraesCS2A03G0801500	1.49827	up
Galactose 1-Phosphate	NEG_q200	2.8072	up
USP (UDP-sugar pyrophosphorylase)	TraesCS7D03G0972500	-1.07362	down
	TraesCS7A03G1016200	-1.07598	down
	TraesCS6B03G1261500LC	-1.24827	down
UGPU (UTP-glucose-1-phosphate uridylyltransferase)	TraesCS5A03G0850600	-1.06676	down
SS1 (sucrose synthase 1)	TraesCS7B03G0171900	1.20455	up
GPA (glucose-1-phosphate adenylyltransferase)	TraesCS1A03G1024400	1.3897	up
	TraesCS1B03G1206000	1.23203	up
	TraesCS1D03G0983500	1.52991	up
	TraesCS5D03G0436800	-1.3434	down
	TraesCS5B03G0469300	-2.57113	down
Glucose 1-Phosphate	POS_q219	-2.05205	down
HK3 (hexokinase-3)	TraesCS3D03G1050300	1.07171	up
	TraesCS3B03G1308200	1.08377	up
SBE (starch branching enzyme)	TraesCS7A03G1335100	1.09719	up
	TraesCS7B03G1269100	1.09515	up
AG (Alpha-glucosidase)	TraesCS7A03G1126800	1.89505	up
	TraesCS3D03G0411600	2.93705	up
D-Glucose 6-Phosphate	NEG_q145	3.18909	up
Inulin	NEG_q232	1.05147	up

## Sheet: Table S6
Table S6 Differentially expressed genes and metabolites in the TCA cycle under Act12 treatment.
Gene/metabolite	#ID	log2FC	regulated
PD (Pyruvate dehydrogenase)	TraesCS5B03G0944500	1.06139	up
	TraesCS5A03G0899800	1.1695	up
	TraesCS5D03G0860800	1.27161	up
PDE2 (pyruvate dehydrogenase E2 component)	TraesCS5A03G0327400	2.06065	up
	TraesCS5B03G0315800	1.06817	up
	TraesCS5B03G1190200	1.26483	up
	TraesCS5D03G0318600	1.06457	up
ATP-CS (ATP-citrate synthase)	TraesCS7A03G0992800	1.16184	up
	TraesCS7D03G0950200	1.01878	up
	TraesCS7B03G0830100	1.0657	up
	TraesCS4D03G0288500	1.08321	up
	TraesCS2B03G0027300	1.07214	up
	TraesCS4B03G0338500	1.07236	up
(Z)-Aconitic Acid	NEG_q429	1.56219	up
AH (aconitate hydratase)	TraesCS3D03G0409700	2.11196	up
	TraesCS3B03G0518800	1.19465	up
ID (isocitrate dehydrogenase)	TraesCS2B03G0978200	-1.00365	down
DD (dihydrolipoamide dehydrogenase)	TraesCS1A03G0242100	1.07714	up
	TraesCS1B03G0340400	1.07886	up
Succinic Acid	NEG_q390	1.03319	up
(S)-Malic Acid	NEG_q384	1.07809	up
MD (malate dehydrogenase)	TraesCS1D03G0398800	-1.0741	down

## Sheet: Table S7
Table S7 Differentially expressed genes and metabolites in the steroid biosynthesis pathway under Act12 treatment.
Gene/metabolite	#ID	log2FC	regulated
SM (squalene monooxygenase)	TraesCS4A03G0119200	1.08716	up
	TraesCS4B03G0643200	1.07134	up
	TraesCS4D03G0572600	1.0771	up
CS (cycloartenol synthase)	TraesCS6A03G0260600	1.07912	up
	TraesCS6B03G0350100	1.06376	up
	TraesCS5A03G0009700	-12.284	down
SMT1 (sterol 24-C-methyltransferase 1)	TraesCS4D03G0782300	1.09049	up
CC (cycloeucalenol cycloisomerase)	TraesCS5D03G1096900	1.6084	up
ODT (Obtusifoliol 14-alpha demethylase)	TraesCS5B03G0011300	2.05749	up
	TraesCS4B03G0992600	2.48605	up
	TraesCS5B03G0009800	1.45185	up
	TraesCS5B03G0009900	1.52967	up
	TraesCS5D03G0025300	2.28351	up
	TraesCS5B03G0072000	5.12025	up
	TraesCS5A03G0009200	-11.3432	down
	TraesCS5A03G0009300	-7.66768	down
	TraesCS5A03G0009400	-7.32968	down
	TraesCS5D03G0011500	-8.04776	down
	TraesCS5D03G0011800	-6.77724	down
CDI (cholestenol Delta-isomerase)	TraesCS5B03G0060100	1.27339	up
	TraesCS5B03G0060200	1.09529	up
	TraesCS5B03G0060400	1.11863	up
	TraesCS5D03G0025600	1.89618	up
	TraesCS5A03G0011500	2.0826	up
SMT2 (sterol 24-C-methyltransferase 2)	TraesCS1A03G0545200	1.52441	up
	TraesCS1D03G0525100	1.12652	up
MTM2 (methylsterol monooxygenase 2)	TraesCS4A03G0489700	1.06711	up
HSD (hydroxysteroid-dehydrogenase)	TraesCS5A03G0009500	-12.2664	down
	TraesCS5D03G0012000	-12.6696	down
SCD (sterol-C5-desaturase)	TraesCS3A03G0076800	1.06133	up
	TraesCS3D03G0075300	1.08266	up
CYP710 (cytochrome P450 710A1)	TraesCS3A03G0320700	1.64282	up
Ergosta-5,7,22,24(28)-tetraen-3beta-ol	POS_t111	1.04127	up

## Sheet: Table S8
Table S8 Differentially expressed genes in the auxin signaling pathway under Act12 treatment.
Gene	#ID	log2FC	regulated
AUX	TraesCS1A03G0190200	1.08721	up
	TraesCS4D03G0217000	1.09777	up
	TraesCS1D03G0184300	1.08638	up
	TraesCS4A03G0553400	1.99208	up
	TraesCS1B03G0257300	1.09247	up
TIR1	TraesCS4A03G0002600	1.57826	up
	TraesCS4D03G0711500	1.10929	up
	TraesCS4B03G0795000LC	1.05919	up
AUX/IAA	TraesCS1A03G0846400	1.09056	up
	TraesCS1B03G0973300	2.18175	up
	TraesCS1D03G0814500	1.53647	up
	TraesCS5A03G0149600	1.08326	up
	TraesCS5A03G0149800	1.06625	up
	TraesCS5A03G0905400	1.28992	up
	TraesCS5A03G0917300	1.0244	up
	TraesCS5B03G0956400	1.32225	up
	TraesCS5B03G0966100	1.07495	up
	TraesCS5D03G0867500	1.30865	up
	TraesCS5D03G0876900	1.07558	up
	TraesCS6D03G0826000	1.67887	up
	TraesCS7A03G0905300	1.08461	up
	TraesCS7D03G0829600	1.06409	up
	TraesCS1A03G0303700	-6.51046	down
	TraesCS1D03G0293600	-3.43836	down
ARF	TraesCS1B03G1149500	1.0674	up
	TraesCS6A03G0329000	1.06877	up
	TraesCS6B03G0424200	1.04225	up
	TraesCS6D03G0282800	1.64846	up
	TraesCS7A03G0380000	1.08432	up
	TraesCS7D03G0365300	1.06189	up
	TraesCS7D03G0964400	1.06981	up
	TraesCS3A03G0371100	-1.08492	down
	TraesCS3A03G0632800	-1.07669	down
	TraesCS3A03G1027200	-1.31277	down
	TraesCS3B03G0458300	-1.06137	down
	TraesCS3B03G1175400	-1.06981	down
	TraesCS3D03G0358000	-1.05839	down
	TraesCS3D03G0956500	-1.06732	down
GH3	TraesCSU03G0182700LC	1.15359	up
	TraesCS1B03G0910400	1.85738	up
	TraesCS2B03G0508700	-1.64928	down
SAUR	TraesCS2B03G1145100	2.22091	up
	TraesCS5A03G0552800	1.44963	up
	TraesCS5D03G0519800	1.22566	up
	TraesCS7D03G0969600	2.10764	up
	TraesCS6B03G1016700	-1.23954	down
	TraesCS6B03G1017200	-1.32676	down
	TraesCS5D03G0674100	-1.33411	down
	TraesCS6D03G0720000	-1.5675	down
	TraesCS3B03G1113100	-1.57834	down
	TraesCS6D03G0720400	-1.65465	down
	TraesCS6A03G0852000	-1.70579	down
	TraesCS6B03G1016900	-2.04823	down
	TraesCS6A03G0851500	-2.24766	down
	TraesCS5B03G0745200	-2.26448	down
	TraesCS6D03G0720200	-2.42398	down
	TraesCS6D03G0720300	-2.91608	down

## Sheet: Table S9
Table S9 Differentially expressed genes related to iron transport under Act12 treatment.
#ID	log2FC	regulated	COG_class	COG_class_annotation	GO_annotation	KEGG_annotation	KEGG_pathway_annotation	KOG_class	KOG_class_annotation	Pfam_annotation	Swiss-Prot_annotation	eggNOG_class	eggNOG_class_annotation	NR_annotation
VIT
TraesCS2D03G1293000	1.54226	up	[P]	Inorganic ion transport and metabolism	Molecular Function: manganese ion transmembrane transporter activity (GO:0005384);; Cellular Component: integral component of membrane (GO:0016021);; Biological Process: cellular manganese ion homeostasis (GO:0030026);;	K22736|7.4e-93|ats:109782994|K22736 vacuolar iron transporter family protein | (RefSeq) LOC109782994; vacuolar iron transporter homolog 5-like	--	[S]	Function unknown	VIT family	Vacuolar iron transporter homolog 5 OS=Oryza sativa subsp. japonica OX=39947 GN=Os04g0686800 PE=2 SV=3	S	Function unknown	unnamed protein product [Triticum aestivum]
TraesCS5D03G0492700	1.2014	up	[P]	Inorganic ion transport and metabolism	Molecular Function: manganese ion transmembrane transporter activity (GO:0005384);; Cellular Component: integral component of membrane (GO:0016021);; Biological Process: cellular manganese ion homeostasis (GO:0030026);;	K22736|3.4e-125|ats:109778568|K22736 vacuolar iron transporter family protein | (RefSeq) LOC109778568; vacuolar iron transporter 1.2	--	[S]	Function unknown	VIT family	Vacuolar iron transporter 2 OS=Oryza sativa subsp. japonica OX=39947 GN=VIT2 PE=2 SV=2	S	Function unknown	unnamed protein product [Triticum turgidum subsp. durum]
TraesCS5B03G0538700	1.0598	up	[P]	Inorganic ion transport and metabolism	Molecular Function: manganese ion transmembrane transporter activity (GO:0005384);; Cellular Component: integral component of membrane (GO:0016021);; Biological Process: cellular manganese ion homeostasis (GO:0030026);;	K22736|3.5e-127|ats:109778568|K22736 vacuolar iron transporter family protein | (RefSeq) LOC109778568; vacuolar iron transporter 1.2	--	[S]	Function unknown	VIT family	Vacuolar iron transporter 2 OS=Oryza sativa subsp. japonica OX=39947 GN=VIT2 PE=2 SV=2	S	Function unknown	vacuolar iron transporter 1.2 [Hordeum vulgare]
TraesCS5A03G0526900	1.08467	up	[P]	Inorganic ion transport and metabolism	Molecular Function: manganese ion transmembrane transporter activity (GO:0005384);; Cellular Component: integral component of membrane (GO:0016021);; Biological Process: cellular manganese ion homeostasis (GO:0030026);;	K22736|8.5e-126|ats:109778568|K22736 vacuolar iron transporter family protein | (RefSeq) LOC109778568; vacuolar iron transporter 1.2	--	[S]	Function unknown	VIT family	Vacuolar iron transporter 2 OS=Oryza sativa subsp. japonica OX=39947 GN=VIT2 PE=2 SV=2	S	Function unknown	hypothetical protein TRIUR3_32249 [Triticum urartu]
NPF
TraesCS5B03G1330900	2.34313	up	[G]	Carbohydrate transport and metabolism	Cellular Component: integral component of membrane (GO:0016021);; Molecular Function: transmembrane transporter activity (GO:0022857);;	K12818|1.0e-74|smo:SELMODRAFT_429199|K12818 ATP-dependent RNA helicase DHX8/PRP22 [EC:3.6.4.13] | (RefSeq) hypothetical protein	Spliceosome (ko03040)	[R]	General function prediction only	Major Facilitator Superfamily	Probable peptide/nitrate transporter At3g43790 OS=Arabidopsis thaliana OX=3702 GN=ZIFL2 PE=2 SV=2	S	Function unknown	unnamed protein product [Triticum turgidum subsp. durum]
TraesCS3B03G0533000	2.23402	up	[G]	Carbohydrate transport and metabolism	Cellular Component: integral component of membrane (GO:0016021);; Molecular Function: transmembrane transporter activity (GO:0022857);;	K12818|2.6e-73|smo:SELMODRAFT_429199|K12818 ATP-dependent RNA helicase DHX8/PRP22 [EC:3.6.4.13] | (RefSeq) hypothetical protein	Spliceosome (ko03040)	[R]	General function prediction only	Major Facilitator Superfamily	Probable peptide/nitrate transporter At3g43790 OS=Arabidopsis thaliana OX=3702 GN=ZIFL2 PE=2 SV=2	S	Function unknown	unnamed protein product [Triticum turgidum subsp. durum]
TraesCS5D03G1188500	2.11508	up	[G]	Carbohydrate transport and metabolism	Cellular Component: integral component of membrane (GO:0016021);; Molecular Function: transmembrane transporter activity (GO:0022857);;	K12818|2.9e-72|smo:SELMODRAFT_429199|K12818 ATP-dependent RNA helicase DHX8/PRP22 [EC:3.6.4.13] | (RefSeq) hypothetical protein	Spliceosome (ko03040)	[R]	General function prediction only	Major Facilitator Superfamily	Probable peptide/nitrate transporter At3g43790 OS=Arabidopsis thaliana OX=3702 GN=ZIFL2 PE=2 SV=2	S	Function unknown	probable peptide/nitrate transporter At3g43790 [Aegilops tauschii subsp. tauschii]
TraesCS3B03G0518600	1.40533	up	[G]	Carbohydrate transport and metabolism	Cellular Component: integral component of membrane (GO:0016021);; Molecular Function: transmembrane transporter activity (GO:0022857);;	K12818|6.9e-80|smo:SELMODRAFT_429199|K12818 ATP-dependent RNA helicase DHX8/PRP22 [EC:3.6.4.13] | (RefSeq) hypothetical protein	Spliceosome (ko03040)	[R]	General function prediction only	Major Facilitator Superfamily	Probable peptide/nitrate transporter At3g43790 OS=Arabidopsis thaliana OX=3702 GN=ZIFL2 PE=2 SV=2	S	Function unknown	probable peptide/nitrate transporter At3g43790 [Aegilops tauschii subsp. tauschii]
NAS
TraesCS5A03G1289100	10.1526	up	[ER]	Amino acid transport and metabolism;; General function prediction only	Molecular Function: nicotianamine synthase activity (GO:0030410);; Biological Process: nicotianamine biosynthetic process (GO:0030418);;	K05953|3.5e-175|ats:109787589|K05953 nicotianamine synthase [EC:2.5.1.43] | (RefSeq) LOC109787589; probable nicotianamine synthase 2	--	--	--	Nicotianamine synthase protein	Probable nicotianamine synthase 2 OS=Hordeum vulgare OX=4513 GN=NAS2 PE=2 SV=1	S	Function unknown	nicotianamine synthase [Triticum aestivum]
TraesCS2A03G0093200	9.33823	up	[ER]	Amino acid transport and metabolism;; General function prediction only	Molecular Function: nicotianamine synthase activity (GO:0030410);; Biological Process: nicotianamine biosynthetic process (GO:0030418);;	K05953|4.7e-180|ats:109733201|K05953 nicotianamine synthase [EC:2.5.1.43] | (RefSeq) LOC109733201; probable nicotianamine synthase 2	--	--	--	Nicotianamine synthase protein	Probable nicotianamine synthase 2 OS=Hordeum vulgare OX=4513 GN=NAS2 PE=2 SV=1	S	Function unknown	nicotianamine synthase [Triticum aestivum]
TraesCS6D03G0330700	8.34208	up	--	--	Molecular Function: nicotianamine synthase activity (GO:0030410);; Biological Process: nicotianamine biosynthetic process (GO:0030418);;	K05953|2.3e-182|ats:109777780|K05953 nicotianamine synthase [EC:2.5.1.43] | (RefSeq) LOC109777780; nicotianamine synthase 1-like	--	--	--	Nicotianamine synthase protein	Nicotianamine synthase 1 OS=Hordeum vulgare OX=4513 GN=NAS1 PE=1 SV=3	--	--	nicotianamine synthase [Triticum aestivum]
TraesCS6D03G0330000	7.87889	up	[H]	Coenzyme transport and metabolism	Molecular Function: nicotianamine synthase activity (GO:0030410);; Biological Process: nicotianamine biosynthetic process (GO:0030418);;	K05953|2.0e-183|ats:109748004|K05953 nicotianamine synthase [EC:2.5.1.43] | (RefSeq) LOC109748004; nicotianamine synthase 1	--	--	--	Nicotianamine synthase protein	Nicotianamine synthase 1 OS=Hordeum vulgare OX=4513 GN=NAS1 PE=1 SV=3	--	--	nicotianamine synthase 1 [Aegilops tauschii subsp. tauschii]
TraesCS2D03G0092200	7.7582	up	[ER]	Amino acid transport and metabolism;; General function prediction only	Molecular Function: nicotianamine synthase activity (GO:0030410);; Biological Process: nicotianamine biosynthetic process (GO:0030418);;	K05953|8.9e-187|ats:109733201|K05953 nicotianamine synthase [EC:2.5.1.43] | (RefSeq) LOC109733201; probable nicotianamine synthase 2	--	--	--	Nicotianamine synthase protein	Probable nicotianamine synthase 2 OS=Hordeum vulgare OX=4513 GN=NAS2 PE=2 SV=1	S	Function unknown	probable nicotianamine synthase 2 [Aegilops tauschii subsp. tauschii]
TraesCS5A03G1289600	7.3414	up	--	--	Molecular Function: nicotianamine synthase activity (GO:0030410);; Biological Process: nicotianamine biosynthetic process (GO:0030418);;	K05953|3.1e-179|ats:109787589|K05953 nicotianamine synthase [EC:2.5.1.43] | (RefSeq) LOC109787589; probable nicotianamine synthase 2	--	--	--	Nicotianamine synthase protein	Probable nicotianamine synthase 2 OS=Hordeum vulgare OX=4513 GN=NAS2 PE=2 SV=1	S	Function unknown	nicotianamine synthase [Triticum aestivum]
TraesCS3B03G0154800	7.15761	up	--	--	Molecular Function: nicotianamine synthase activity (GO:0030410);; Biological Process: nicotianamine biosynthetic process (GO:0030418);;	K05953|3.1e-85|ats:109787589|K05953 nicotianamine synthase [EC:2.5.1.43] | (RefSeq) LOC109787589; probable nicotianamine synthase 2	--	--	--	Nicotianamine synthase protein	Probable nicotianamine synthase 2 OS=Hordeum vulgare OX=4513 GN=NAS2 PE=2 SV=1	S	Function unknown	unnamed protein product [Triticum turgidum subsp. durum]
TraesCS6A03G0214000	7.15315	up	[ER]	Amino acid transport and metabolism;; General function prediction only	Molecular Function: nicotianamine synthase activity (GO:0030410);; Biological Process: nicotianamine biosynthetic process (GO:0030418);;	K05953|3.8e-177|ats:109779038|K05953 nicotianamine synthase [EC:2.5.1.43] | (RefSeq) LOC109779038; probable nicotianamine synthase 4	--	--	--	Nicotianamine synthase protein	Probable nicotianamine synthase 4 OS=Hordeum vulgare OX=4513 GN=NAS4 PE=2 SV=1	S	Function unknown	nicotianamine synthase [Triticum aestivum]
TraesCS6B03G0477500	7.10292	up	[H]	Coenzyme transport and metabolism	Molecular Function: nicotianamine synthase activity (GO:0030410);; Biological Process: nicotianamine biosynthetic process (GO:0030418);;	K05953|6.2e-180|ats:109748004|K05953 nicotianamine synthase [EC:2.5.1.43] | (RefSeq) LOC109748004; nicotianamine synthase 1	--	--	--	Nicotianamine synthase protein	Nicotianamine synthase 1 OS=Hordeum vulgare OX=4513 GN=NAS1 PE=1 SV=3	--	--	unnamed protein product [Triticum turgidum subsp. durum]
TraesCS6B03G1190400	7.07836	up	--	--	Molecular Function: nicotianamine synthase activity (GO:0030410);; Biological Process: nicotianamine biosynthetic process (GO:0030418);;	K05953|4.3e-173|ats:109779038|K05953 nicotianamine synthase [EC:2.5.1.43] | (RefSeq) LOC109779038; probable nicotianamine synthase 4	--	--	--	Nicotianamine synthase protein	Probable nicotianamine synthase 4 OS=Hordeum vulgare OX=4513 GN=NAS4 PE=2 SV=1	S	Function unknown	nicotianamine synthase [Triticum aestivum]
TraesCS6D03G0331700	6.79801	up	--	--	Molecular Function: nicotianamine synthase activity (GO:0030410);; Biological Process: nicotianamine biosynthetic process (GO:0030418);;	K05953|1.6e-183|ats:109741827|K05953 nicotianamine synthase [EC:2.5.1.43] | (RefSeq) LOC109741827; nicotianamine synthase 1-like	--	--	--	Nicotianamine synthase protein	Nicotianamine synthase 1 OS=Hordeum vulgare OX=4513 GN=NAS1 PE=1 SV=3	--	--	nicotianamine synthase 1-like [Aegilops tauschii subsp. tauschii]
TraesCS6D03G0854100	6.75058	up	[ER]	Amino acid transport and metabolism;; General function prediction only	Molecular Function: nicotianamine synthase activity (GO:0030410);; Biological Process: nicotianamine biosynthetic process (GO:0030418);;	K05953|1.6e-183|ats:109779038|K05953 nicotianamine synthase [EC:2.5.1.43] | (RefSeq) LOC109779038; probable nicotianamine synthase 4	--	--	--	Nicotianamine synthase protein	Probable nicotianamine synthase 4 OS=Hordeum vulgare OX=4513 GN=NAS4 PE=2 SV=1	S	Function unknown	nicotianamine synthase [Triticum aestivum]
TraesCS2B03G0130700	6.48073	up	--	--	Molecular Function: nicotianamine synthase activity (GO:0030410);; Biological Process: nicotianamine biosynthetic process (GO:0030418);;	K05953|6.8e-179|ats:109733201|K05953 nicotianamine synthase [EC:2.5.1.43] | (RefSeq) LOC109733201; probable nicotianamine synthase 2	--	--	--	Nicotianamine synthase protein	Probable nicotianamine synthase 2 OS=Hordeum vulgare OX=4513 GN=NAS2 PE=2 SV=1	S	Function unknown	nicotianamine synthase [Triticum aestivum]
TraesCS6A03G0395600	6.1126	up	[H]	Coenzyme transport and metabolism	Molecular Function: nicotianamine synthase activity (GO:0030410);; Biological Process: nicotianamine biosynthetic process (GO:0030418);;	K05953|1.0e-174|ats:109748004|K05953 nicotianamine synthase [EC:2.5.1.43] | (RefSeq) LOC109748004; nicotianamine synthase 1	--	--	--	Nicotianamine synthase protein	Nicotianamine synthase 1 OS=Hordeum vulgare OX=4513 GN=NAS1 PE=1 SV=3	--	--	nicotianamine synthase [Triticum aestivum]
TraesCS4B03G0520200	5.40693	up	--	--	Molecular Function: nicotianamine synthase activity (GO:0030410);; Biological Process: nicotianamine biosynthetic process (GO:0030418);;	K05953|8.6e-182|ats:109739435|K05953 nicotianamine synthase [EC:2.5.1.43] | (RefSeq) LOC109739435; probable nicotianamine synthase 6	--	--	--	Nicotianamine synthase protein	Probable nicotianamine synthase 2 OS=Hordeum vulgare OX=4513 GN=NAS2 PE=2 SV=1	S	Function unknown	nicotianamine synthase [Triticum aestivum]
TraesCS4D03G0458900	1.64482	up	--	--	Molecular Function: nicotianamine synthase activity (GO:0030410);; Biological Process: nicotianamine biosynthetic process (GO:0030418);;	K05953|6.7e-186|ats:109739435|K05953 nicotianamine synthase [EC:2.5.1.43] | (RefSeq) LOC109739435; probable nicotianamine synthase 6	--	--	--	Nicotianamine synthase protein	Probable nicotianamine synthase 2 OS=Hordeum vulgare OX=4513 GN=NAS2 PE=2 SV=1	S	Function unknown	nicotianamine synthase [Triticum aestivum]
TraesCS4A03G0249100LC	1.48696	up	--	--	Molecular Function: nicotianamine synthase activity (GO:0030410);; Biological Process: nicotianamine biosynthetic process (GO:0030418);;	K05953|5.3e-75|ats:109739435|K05953 nicotianamine synthase [EC:2.5.1.43] | (RefSeq) LOC109739435; probable nicotianamine synthase 6	--	--	--	Nicotianamine synthase protein	Probable nicotianamine synthase 2 OS=Hordeum vulgare OX=4513 GN=NAS2 PE=2 SV=1	S	Function unknown	nicotianamine synthase [Triticum aestivum]
